# Supplementary material for: Poly[[diaquabis(μ2-4,4′-bipyridyl)iron(II)] bis{2-[(3-carboxypyridin-2-yl)disulfanyl]nicotinate}]
Source: Acta Crystallogr Sect E Struct Rep Online. 2011 Dec 10;68(Pt 1):m28. doi: 10.1107/S1600536811052287 (PMC3254303; doi:10.1107/S1600536811052287)
Supplement: Supplementary file 1 [file e-68-00m28-sup1.cif]

##############################################################################
#                                                                            #
# This CIF contains the data in a paper accepted for publication in          #
# Acta Crystallographica Section E. It conforms to the requirements of       #
# Notes for Authors for Acta Crystallographica Section E, and has been       #
# peer reviewed under the auspices of the IUCr Commission on Journals.       #
#                                                                            #
# Full details of the Crystallographic Information File format               #
# are given in the paper "The Crystallographic Information File (CIF):       #
# a New Standard Archive File for Crystallography" by S. R. Hall, F. H.      #
# Allen and I. D. Brown [Acta Cryst. (1991), A47, 655-685].                  #
#                                                                            #
# The current version of the core CIF dictionary is obtainable from          #
# ftp://ftp.iucr.org/pub/cif_core.dic.                                       #
#                                                                            #
# Software is freely available for graphical display of the structure(s)     #
# in this CIF. For information consult the CIF software page                 #
# http://www.iucr.org/resources/cif/software.                                #
#                                                                            #
# This file may be used for bona fide research purposes within the           #
# scientific community so long as proper attribution is given to the journal # 
# article from which it was obtained.                                        #
#                                                                            #
##############################################################################
data_I
_audit_creation_method     'SHELXL97'
_chemical_name_systematic
;
Poly[[diaquabis(\m~2~-4,4'-bipyridyl)iron(II)]
bis{2-[(3-carboxypyridin-2-yl)disulfanyl]nicotinate}]
;
_chemical_name_common     ?
_chemical_formula_moiety     'C20 H20 Fe N4 O2 2+, 2(C12 H7 N2 O4 S2 -)'
_chemical_formula_sum     'C44 H34 Fe N8 O10 S4'
_chemical_formula_iupac     '[Fe (C10 H8 N2)2 (H2 O)2] (C12 H7 N2 O4 S2)2'
_chemical_formula_weight     1018.92
_chemical_melting_point     ?
_symmetry_cell_setting     monoclinic
_symmetry_space_group_name_H-M     'P 2/c'
_symmetry_space_group_name_Hall     '-P 2yc'
loop_
    _symmetry_equiv_pos_as_xyz
    'x, y, z'
    '-x, y, -z+1/2'
    '-x, -y, -z'
    'x, -y, z-1/2'
_cell_length_a     11.5161(2)
_cell_length_b     11.6531(2)
_cell_length_c     16.3216(3)
_cell_angle_alpha     90.00
_cell_angle_beta     102.4030(10)
_cell_angle_gamma     90.00
_cell_volume     2139.21(7)
_cell_formula_units_Z     2
_cell_measurement_reflns_used     3520
_cell_measurement_theta_min     1.81
_cell_measurement_theta_max     27.57
_cell_measurement_temperature     296(2)
_exptl_crystal_description     'block'
_exptl_crystal_colour     'red'
_exptl_crystal_size_max     0.213
_exptl_crystal_size_mid     0.073
_exptl_crystal_size_min     0.051
_exptl_crystal_density_diffrn     1.582
_exptl_crystal_density_meas     ?
_exptl_crystal_density_method     'not measured'
_exptl_crystal_F_000     1048
_exptl_absorpt_coefficient_mu     0.620
_exptl_absorpt_correction_type     multi-scan
_exptl_absorpt_process_details     '(<i>SADABS</i>; Sheldrick, 1996)'
_exptl_absorpt_correction_T_min     0.938
_exptl_absorpt_correction_T_max     0.957
_diffrn_ambient_temperature     296(2)
_diffrn_radiation_type     'MoK\a'
_diffrn_radiation_wavelength     0.71073
_diffrn_radiation_source     'fine-focus sealed tube'
_diffrn_radiation_monochromator     'graphite'
_diffrn_measurement_device_type     'Bruker APEXII CCD'
_diffrn_measurement_method     '\w scans'
_diffrn_detector_area_resol_mean     ?
_diffrn_reflns_number     32774
_diffrn_reflns_av_R_equivalents     0.0644
_diffrn_reflns_av_sigmaI/netI     0.0448
_diffrn_reflns_theta_min     1.81
_diffrn_reflns_theta_max     27.57
_diffrn_reflns_theta_full     27.57
_diffrn_measured_fraction_theta_max     0.996
_diffrn_measured_fraction_theta_full     0.996
_diffrn_reflns_limit_h_min     -14
_diffrn_reflns_limit_h_max     14
_diffrn_reflns_limit_k_min     -14
_diffrn_reflns_limit_k_max     15
_diffrn_reflns_limit_l_min     -21
_diffrn_reflns_limit_l_max     21
_diffrn_standards_number     ?
_diffrn_standards_interval_count     ?
_diffrn_standards_interval_time     ?
_diffrn_standards_decay_%     0
_refine_special_details
;
 Refinement of <i>F</i>^2^ against ALL reflections. The weighted
 <i>R</i>-factor <i>wR</i> and goodness of fit <i>S</i> are based on
 <i>F</i>^2^, conventional <i>R</i>-factors <i>R</i> are based on <i>F</i>,
 with <i>F</i> set to zero for negative <i>F</i>^2^. The threshold expression
 of <i>F</i>^2^ > \s(<i>F</i>^2^) is used only for calculating
 <i>R</i>-factors(gt) <i>etc</i>. and is not relevant to the choice of
 reflections for refinement. <i>R</i>-factors based on <i>F</i>^2^ are
 statistically about twice as large as those based on <i>F</i>, and
 <i>R</i>-factors based on ALL data will be even larger.
;
_reflns_number_total     4930
_reflns_number_gt     3286
_reflns_threshold_expression     I>2\s(I)
_refine_ls_structure_factor_coef     Fsqd
_refine_ls_matrix_type     full
_refine_ls_R_factor_gt     0.0466
_refine_ls_wR_factor_gt     0.1106
_refine_ls_wR_factor_ref     0.1258
_refine_ls_goodness_of_fit_ref     1.054
_refine_ls_restrained_S_all     1.065
_refine_ls_number_reflns     4930
_refine_ls_number_parameters     389
_refine_ls_number_restraints     127
_refine_ls_hydrogen_treatment     mixed
_refine_ls_weighting_scheme     calc
_refine_ls_weighting_details
         'calc w=1/[\s^2^(Fo^2^)+(0.0592P)^2^+0.4305P] where P=(Fo^2^+2Fc^2^)/3'
_atom_sites_solution_hydrogens     geom
_atom_sites_solution_primary     direct
_atom_sites_solution_secondary     difmap
_refine_ls_shift/su_max     0.001
_refine_ls_shift/su_mean     0.000
_refine_diff_density_max     0.360
_refine_diff_density_min     -0.578
_refine_ls_extinction_method     'none'
_refine_ls_extinction_coef     ?
loop_
    _atom_type_symbol
    _atom_type_description
    _atom_type_scat_dispersion_real
    _atom_type_scat_dispersion_imag
    _atom_type_scat_source
    'C' 'C' 0.0033 0.0016
                         'International Tables Vol C Tables 4.2.6.8 and 6.1.1.4'
    'H' 'H' 0.0000 0.0000
                         'International Tables Vol C Tables 4.2.6.8 and 6.1.1.4'
    'N' 'N' 0.0061 0.0033
                         'International Tables Vol C Tables 4.2.6.8 and 6.1.1.4'
    'O' 'O' 0.0106 0.0060
                         'International Tables Vol C Tables 4.2.6.8 and 6.1.1.4'
    'S' 'S' 0.1246 0.1234
                         'International Tables Vol C Tables 4.2.6.8 and 6.1.1.4'
    'Fe' 'Fe' 0.3463 0.8444
                         'International Tables Vol C Tables 4.2.6.8 and 6.1.1.4'
_computing_data_collection     '<i>APEX2</i> (Bruker, 2006)'
_computing_cell_refinement     '<i>SAINT</i> (Bruker, 2006)'
_computing_data_reduction     '<i>SAINT</i> (Bruker, 2006)'
_computing_structure_solution     '<i>SHELXS97</i> (Sheldrick, 2008)'
_computing_structure_refinement     '<i>SHELXL97</i> (Sheldrick, 2008)'
_computing_molecular_graphics     '<i>DIAMOND</i>  (Brandenburg, 2007)'
_computing_publication_material     '<i>SHELXL97</i> (Sheldrick, 2008)'
loop_
    _atom_site_type_symbol
    _atom_site_label
    _atom_site_fract_x
    _atom_site_fract_y
    _atom_site_fract_z
    _atom_site_U_iso_or_equiv
    _atom_site_adp_type
    _atom_site_calc_flag
    _atom_site_refinement_flags
    _atom_site_occupancy
    _atom_site_symmetry_multiplicity
    _atom_site_disorder_assembly
    _atom_site_disorder_group
    Fe Fe1 0.5000 0.60631(4) -0.2500 0.02882(15) Uani d S 1 2 . .
    S S1 0.30455(9) -0.03861(10) 0.46412(6) 0.0812(3) Uani d . 1 1 . .
    S S2 0.33622(7) 0.13250(9) 0.46478(5) 0.0673(3) Uani d . 1 1 . .
    O O3 0.3830(2) 0.3534(3) 0.47678(15) 0.0871(9) Uani d . 1 1 . .
    O O4 0.2747(2) 0.4971(3) 0.51206(17) 0.0838(8) Uani d . 1 1 . .
    O O1W 0.46496(16) 0.60454(16) -0.38083(11) 0.0384(4) Uani d D 1 1 . .
    H H1WA 0.5140(18) 0.612(2) -0.4132(14) 0.046 Uiso d D 1 1 . .
    H H1WB 0.4066(17) 0.574(2) -0.4120(15) 0.046 Uiso d D 1 1 . .
    N N1 0.5000 -0.1992(2) -0.2500 0.0320(6) Uani d S 1 2 . .
    N N2 0.5000 0.4115(2) -0.2500 0.0322(6) Uani d S 1 2 . .
    N N3 0.30520(16) 0.60959(17) -0.25723(13) 0.0339(5) Uani d . 1 1 . .
    N N5 0.1051(3) 0.1215(3) 0.46728(17) 0.0726(9) Uani d . 1 1 . .
    C C1 0.4545(2) -0.1388(2) -0.31906(16) 0.0403(6) Uani d . 1 1 . .
    H H1A 0.4216 -0.1786 -0.3679 0.048 Uiso calc R 1 1 . .
    C C2 0.4538(2) -0.0207(2) -0.32156(16) 0.0446(7) Uani d . 1 1 . .
    H H2A 0.4222 0.0170 -0.3716 0.054 Uiso calc R 1 1 . .
    C C3 0.5000 0.0423(3) -0.2500 0.0348(8) Uani d S 1 2 . .
    C C4 0.5000 0.1695(3) -0.2500 0.0322(7) Uani d S 1 2 . .
    C C5 0.4950(2) 0.2323(2) -0.17883(16) 0.0404(6) Uani d . 1 1 . .
    H H5A 0.4918 0.1947 -0.1291 0.048 Uiso calc R 1 1 . .
    C C6 0.4948(2) 0.3499(2) -0.18169(16) 0.0392(6) Uani d . 1 1 . .
    H H6A 0.4908 0.3894 -0.1329 0.047 Uiso calc R 1 1 . .
    C C7 0.2323(2) 0.5242(2) -0.28880(18) 0.0444(7) Uani d . 1 1 . .
    H H7A 0.2638 0.4626 -0.3129 0.053 Uiso calc R 1 1 . .
    C C8 0.1132(2) 0.5219(2) -0.28784(18) 0.0450(7) Uani d . 1 1 . .
    H H8A 0.0665 0.4598 -0.3105 0.054 Uiso calc R 1 1 . .
    C C9 0.06347(19) 0.6128(2) -0.25276(15) 0.0347(5) Uani d . 1 1 . .
    C C10 0.1365(2) 0.7045(2) -0.22368(16) 0.0400(6) Uani d . 1 1 . .
    H H10A 0.1061 0.7693 -0.2026 0.048 Uiso calc R 1 1 . .
    C C11 0.2552(2) 0.6987(2) -0.22625(17) 0.0399(6) Uani d . 1 1 . .
    H H11A 0.3035 0.7606 -0.2052 0.048 Uiso calc R 1 1 . .
    C C18 0.1968(3) 0.1929(3) 0.47415(17) 0.0599(9) Uani d . 1 1 . .
    C C19 0.1879(3) 0.3118(3) 0.48620(18) 0.0618(9) Uani d . 1 1 . .
    C C20 0.0773(3) 0.3543(4) 0.4883(2) 0.0778(11) Uani d . 1 1 . .
    H H20A 0.0675 0.4325 0.4960 0.093 Uiso calc R 1 1 A .
    C C21 -0.0196(3) 0.2817(5) 0.4791(3) 0.0884(13) Uani d . 1 1 . .
    H H21A -0.0951 0.3100 0.4792 0.106 Uiso calc R 1 1 . .
    C C22 -0.0011(3) 0.1677(5) 0.4699(2) 0.0822(13) Uani d . 1 1 . .
    H H22A -0.0658 0.1186 0.4650 0.099 Uiso calc R 1 1 A .
    C C23 0.2897(3) 0.3938(4) 0.4916(2) 0.0703(11) Uani d . 1 1 . .
    O O1 0.3004(5) -0.2480(5) 0.4844(3) 0.0697(17) Uani d PDU 0.50 1 A 1
    O O2 0.2225(6) -0.3746(4) 0.3829(3) 0.0763(15) Uani d PDU 0.50 1 A 1
    H H2 0.252(7) -0.427(5) 0.418(4) 0.092 Uiso d PD 0.50 1 B 1
    N N4 0.2052(17) 0.026(3) 0.3020(18) 0.055(4) Uani d PDU 0.50 1 A 1
    C C12 0.2344(3) -0.0670(3) 0.3587(2) 0.0575(8) Uani d PDU 0.50 1 A 1
    C C13 0.2216(8) -0.1758(10) 0.3477(6) 0.051(3) Uani d PDU 0.50 1 A 1
    C C14 0.1735(11) -0.2053(13) 0.2620(9) 0.072(3) Uani d PDU 0.50 1 A 1
    H H14A 0.1626 -0.2820 0.2466 0.087 Uiso calc PR 0.50 1 A 1
    C C15 0.1438(13) -0.1219(14) 0.2032(9) 0.071(4) Uani d PDU 0.50 1 A 1
    H H15A 0.1198 -0.1415 0.1468 0.085 Uiso calc PR 0.50 1 A 1
    C C16 0.150(2) 0.005(3) 0.230(2) 0.085(7) Uani d PDU 0.50 1 A 1
    H H16A 0.1138 0.0622 0.1935 0.102 Uiso calc PR 0.50 1 A 1
    C C17 0.2512(9) -0.2712(7) 0.4106(5) 0.046(2) Uani d PDU 0.50 1 A 1
    O O1' 0.1141(7) -0.3593(6) 0.3517(4) 0.123(2) Uani d PDU 0.50 1 A 2
    O O2' 0.2801(8) -0.2910(9) 0.4351(7) 0.087(3) Uani d PDU 0.50 1 A 2
    H H2' 0.292(8) -0.353(5) 0.465(5) 0.105 Uiso d PD 0.50 1 C 2
    N N4' 0.2197(17) 0.014(3) 0.3108(19) 0.064(6) Uani d PDU 0.50 1 A 2
    C C12' 0.2344(3) -0.0670(3) 0.3587(2) 0.0575(8) Uani d PDU 0.50 1 A 2
    C C13' 0.1886(9) -0.1804(8) 0.3196(8) 0.054(3) Uani d PDU 0.50 1 A 2
    C C14' 0.1310(11) -0.1877(13) 0.2374(10) 0.081(4) Uani d PDU 0.50 1 A 2
    H H14B 0.1020 -0.2578 0.2144 0.097 Uiso calc PR 0.50 1 A 2
    C C15' 0.1163(15) -0.0891(14) 0.1885(12) 0.091(5) Uani d PDU 0.50 1 A 2
    H H15B 0.0703 -0.0859 0.1342 0.109 Uiso calc PR 0.50 1 A 2
    C C16' 0.1714(18) -0.006(3) 0.2251(16) 0.062(4) Uani d PDU 0.50 1 A 2
    H H16B 0.1827 0.0541 0.1898 0.074 Uiso calc PR 0.50 1 A 2
    C C17' 0.1925(7) -0.2874(7) 0.3708(5) 0.073(2) Uani d PDU 0.50 1 A 2
loop_
    _atom_site_aniso_label
    _atom_site_aniso_U_11
    _atom_site_aniso_U_22
    _atom_site_aniso_U_33
    _atom_site_aniso_U_12
    _atom_site_aniso_U_13
    _atom_site_aniso_U_23
    Fe1 0.0244(2) 0.0232(3) 0.0404(3) 0.000 0.01043(18) 0.000
    S1 0.0802(6) 0.0940(8) 0.0628(6) 0.0049(6) 0.0006(5) 0.0307(5)
    S2 0.0547(5) 0.0969(8) 0.0490(5) -0.0114(4) 0.0084(4) -0.0028(4)
    O3 0.0699(16) 0.129(2) 0.0725(16) -0.0343(16) 0.0374(13) -0.0150(15)
    O4 0.0838(18) 0.079(2) 0.0859(19) -0.0177(15) 0.0127(14) 0.0126(16)
    O1W 0.0383(9) 0.0388(11) 0.0394(10) -0.0043(8) 0.0108(7) -0.0009(8)
    N1 0.0319(14) 0.0256(16) 0.0392(16) 0.000 0.0095(12) 0.000
    N2 0.0324(14) 0.0258(17) 0.0400(16) 0.000 0.0108(12) 0.000
    N3 0.0261(9) 0.0307(12) 0.0467(12) -0.0017(9) 0.0119(8) -0.0043(9)
    N5 0.0644(18) 0.104(3) 0.0502(16) -0.0275(17) 0.0152(13) -0.0067(16)
    C1 0.0499(15) 0.0267(15) 0.0411(15) 0.0011(11) 0.0026(12) -0.0038(11)
    C2 0.0613(17) 0.0296(15) 0.0385(15) 0.0019(12) 0.0009(12) 0.0020(12)
    C3 0.0365(18) 0.027(2) 0.040(2) 0.000 0.0068(14) 0.000
    C4 0.0347(17) 0.0203(19) 0.041(2) 0.000 0.0070(14) 0.000
    C5 0.0578(16) 0.0274(15) 0.0374(14) -0.0015(12) 0.0134(12) 0.0023(11)
    C6 0.0511(15) 0.0272(14) 0.0415(15) -0.0001(12) 0.0147(12) -0.0033(11)
    C7 0.0354(13) 0.0355(16) 0.0649(18) 0.0020(11) 0.0168(12) -0.0106(13)
    C8 0.0319(12) 0.0350(16) 0.0682(19) -0.0046(11) 0.0111(12) -0.0094(13)
    C9 0.0276(11) 0.0350(14) 0.0423(14) 0.0026(11) 0.0092(10) 0.0020(11)
    C10 0.0325(12) 0.0377(16) 0.0515(15) 0.0028(11) 0.0128(11) -0.0074(12)
    C11 0.0291(12) 0.0378(16) 0.0541(16) -0.0038(11) 0.0115(11) -0.0079(13)
    C18 0.0533(17) 0.094(3) 0.0345(15) -0.0192(18) 0.0133(12) -0.0051(16)
    C19 0.0553(18) 0.094(3) 0.0382(16) -0.0185(18) 0.0137(13) -0.0071(17)
    C20 0.066(2) 0.102(3) 0.070(2) -0.008(2) 0.0246(18) -0.014(2)
    C21 0.057(2) 0.135(5) 0.077(3) -0.010(3) 0.0231(18) -0.009(3)
    C22 0.062(2) 0.128(4) 0.059(2) -0.039(3) 0.0182(17) -0.010(2)
    C23 0.068(2) 0.100(3) 0.0446(18) -0.024(2) 0.0177(16) 0.001(2)
    O1 0.089(4) 0.056(3) 0.053(3) -0.007(3) -0.010(3) -0.002(3)
    O2 0.113(4) 0.039(3) 0.066(3) -0.003(3) -0.003(3) 0.000(2)
    N4 0.073(7) 0.044(6) 0.043(6) 0.005(6) 0.000(6) 0.015(5)
    C12 0.0566(18) 0.046(2) 0.072(2) 0.0075(15) 0.0172(15) 0.0074(17)
    C13 0.050(5) 0.066(6) 0.036(5) 0.001(4) 0.006(4) 0.000(4)
    C14 0.078(6) 0.073(6) 0.061(6) 0.003(5) 0.003(5) -0.003(5)
    C15 0.088(7) 0.069(8) 0.048(5) 0.003(6) -0.003(5) -0.012(5)
    C16 0.099(11) 0.084(9) 0.067(8) 0.010(8) 0.008(7) -0.012(6)
    C17 0.041(4) 0.053(5) 0.041(4) -0.008(4) -0.001(3) -0.017(4)
    O1' 0.149(6) 0.102(5) 0.116(5) -0.055(5) 0.020(4) -0.003(4)
    O2' 0.064(5) 0.088(6) 0.108(6) -0.002(4) 0.015(4) 0.037(5)
    N4' 0.070(6) 0.054(9) 0.054(8) 0.012(5) -0.014(4) 0.005(6)
    C12' 0.0566(18) 0.046(2) 0.072(2) 0.0075(15) 0.0172(15) 0.0074(17)
    C13' 0.055(5) 0.043(4) 0.063(7) -0.004(4) 0.013(5) 0.002(5)
    C14' 0.085(7) 0.063(7) 0.093(8) -0.025(6) 0.015(6) -0.025(6)
    C15' 0.099(8) 0.077(8) 0.091(8) -0.005(6) 0.006(6) -0.011(6)
    C16' 0.063(6) 0.073(8) 0.046(6) 0.002(6) 0.003(5) -0.001(5)
    C17' 0.074(5) 0.077(6) 0.069(5) -0.015(5) 0.020(4) -0.020(4)
_geom_special_details
;
 All s.u.'s (except the s.u. in the dihedral angle between two l.s. planes)
 are estimated using the full covariance matrix. The cell s.u.'s are taken
 into account individually in the estimation of s.u.'s in distances, angles
 and torsion angles; correlations between s.u.'s in cell parameters are only
 used when they are defined by crystal symmetry. An approximate (isotropic)
 treatment of cell s.u.'s is used for estimating s.u.'s involving l.s. planes.
;
loop_
    _geom_bond_atom_site_label_1
    _geom_bond_atom_site_label_2
    _geom_bond_site_symmetry_2
    _geom_bond_distance
    _geom_bond_publ_flag
    Fe1 O1W 2_654 2.0863(17) ?
    Fe1 O1W . 2.0863(17) ?
    Fe1 N3 . 2.2213(18) ?
    Fe1 N3 2_654 2.2213(18) ?
    Fe1 N1 1_565 2.267(3) ?
    Fe1 N2 . 2.270(3) ?
    S1 C12 . 1.768(4) ?
    S1 S2 . 2.0266(16) ?
    S2 C18 . 1.789(3) ?
    O3 C23 . 1.243(4) ?
    O4 C23 . 1.272(5) ?
    O1W H1WA . 0.857(16) ?
    O1W H1WB . 0.828(16) ?
    N1 C1 2_654 1.337(3) ?
    N1 C1 . 1.337(3) ?
    N1 Fe1 1_545 2.267(3) ?
    N2 C6 . 1.338(3) ?
    N2 C6 2_654 1.338(3) ?
    N3 C7 . 1.332(3) ?
    N3 C11 . 1.338(3) ?
    N5 C18 . 1.330(4) ?
    N5 C22 . 1.346(5) ?
    C1 C2 . 1.377(4) ?
    C1 H1A . 0.9300 ?
    C2 C3 . 1.385(3) ?
    C2 H2A . 0.9300 ?
    C3 C2 2_654 1.385(3) ?
    C3 C4 . 1.483(5) ?
    C4 C5 2_654 1.384(3) ?
    C4 C5 . 1.384(3) ?
    C5 C6 . 1.371(4) ?
    C5 H5A . 0.9300 ?
    C6 H6A . 0.9300 ?
    C7 C8 . 1.375(3) ?
    C7 H7A . 0.9300 ?
    C8 C9 . 1.386(4) ?
    C8 H8A . 0.9300 ?
    C9 C10 . 1.379(3) ?
    C9 C9 2_554 1.484(4) ?
    C10 C11 . 1.378(3) ?
    C10 H10A . 0.9300 ?
    C11 H11A . 0.9300 ?
    C18 C19 . 1.406(5) ?
    C19 C20 . 1.374(5) ?
    C19 C23 . 1.500(5) ?
    C20 C21 . 1.382(5) ?
    C20 H20A . 0.9300 ?
    C21 C22 . 1.359(6) ?
    C21 H21A . 0.9300 ?
    C22 H22A . 0.9300 ?
    O1 C17 . 1.246(8) ?
    O2 C17 . 1.304(8) ?
    O2 H2 . 0.86(2) ?
    N4 C16 . 1.24(4) ?
    N4 C12 . 1.42(3) ?
    C12 C13 . 1.284(12) ?
    C13 C14 . 1.431(15) ?
    C13 C17 . 1.503(9) ?
    C14 C15 . 1.36(2) ?
    C14 H14A . 0.9300 ?
    C15 C16 . 1.54(4) ?
    C15 H15A . 0.9300 ?
    C16 H16A . 0.9300 ?
    O1' C17' . 1.222(8) ?
    O2' C17' . 1.291(8) ?
    O2' H2' . 0.87(2) ?
    N4' C16' . 1.41(4) ?
    C13' C14' . 1.367(17) ?
    C13' C17' . 1.496(9) ?
    C14' C15' . 1.39(2) ?
    C14' H14B . 0.9300 ?
    C15' C16' . 1.24(3) ?
    C15' H15B . 0.9300 ?
    C16' H16B . 0.9300 ?
loop_
    _geom_angle_atom_site_label_1
    _geom_angle_atom_site_label_2
    _geom_angle_atom_site_label_3
    _geom_angle_site_symmetry_1
    _geom_angle_site_symmetry_3
    _geom_angle
    _geom_angle_publ_flag
    O1W Fe1 O1W 2_654 . 178.87(10) ?
    O1W Fe1 N3 2_654 . 91.47(7) ?
    O1W Fe1 N3 . . 88.55(7) ?
    O1W Fe1 N3 2_654 2_654 88.55(7) ?
    O1W Fe1 N3 . 2_654 91.47(7) ?
    N3 Fe1 N3 . 2_654 178.03(11) ?
    O1W Fe1 N1 2_654 1_565 90.57(5) ?
    O1W Fe1 N1 . 1_565 90.57(5) ?
    N3 Fe1 N1 . 1_565 89.01(5) ?
    N3 Fe1 N1 2_654 1_565 89.01(5) ?
    O1W Fe1 N2 2_654 . 89.43(5) ?
    O1W Fe1 N2 . . 89.43(5) ?
    N3 Fe1 N2 . . 90.99(5) ?
    N3 Fe1 N2 2_654 . 90.99(5) ?
    N1 Fe1 N2 1_565 . 180.0 ?
    C12 S1 S2 . . 103.51(13) ?
    C18 S2 S1 . . 102.92(13) ?
    Fe1 O1W H1WA . . 128.5(17) ?
    Fe1 O1W H1WB . . 125.8(18) ?
    H1WA O1W H1WB . . 103(2) ?
    C1 N1 C1 2_654 . 116.5(3) ?
    C1 N1 Fe1 2_654 1_545 121.77(15) ?
    C1 N1 Fe1 . 1_545 121.77(15) ?
    C6 N2 C6 . 2_654 115.1(3) ?
    C6 N2 Fe1 . . 122.47(15) ?
    C6 N2 Fe1 2_654 . 122.47(15) ?
    C7 N3 C11 . . 116.1(2) ?
    C7 N3 Fe1 . . 123.58(16) ?
    C11 N3 Fe1 . . 120.31(16) ?
    C18 N5 C22 . . 117.2(4) ?
    N1 C1 C2 . . 123.4(2) ?
    N1 C1 H1A . . 118.3 ?
    C2 C1 H1A . . 118.3 ?
    C1 C2 C3 . . 120.4(3) ?
    C1 C2 H2A . . 119.8 ?
    C3 C2 H2A . . 119.8 ?
    C2 C3 C2 . 2_654 116.0(3) ?
    C2 C3 C4 . . 122.01(17) ?
    C2 C3 C4 2_654 . 122.01(17) ?
    C5 C4 C5 2_654 . 116.2(3) ?
    C5 C4 C3 2_654 . 121.90(16) ?
    C5 C4 C3 . . 121.90(16) ?
    C6 C5 C4 . . 120.0(2) ?
    C6 C5 H5A . . 120.0 ?
    C4 C5 H5A . . 120.0 ?
    N2 C6 C5 . . 124.4(2) ?
    N2 C6 H6A . . 117.8 ?
    C5 C6 H6A . . 117.8 ?
    N3 C7 C8 . . 123.9(2) ?
    N3 C7 H7A . . 118.0 ?
    C8 C7 H7A . . 118.0 ?
    C7 C8 C9 . . 119.4(2) ?
    C7 C8 H8A . . 120.3 ?
    C9 C8 H8A . . 120.3 ?
    C10 C9 C8 . . 117.3(2) ?
    C10 C9 C9 . 2_554 121.02(17) ?
    C8 C9 C9 . 2_554 121.68(18) ?
    C11 C10 C9 . . 119.2(2) ?
    C11 C10 H10A . . 120.4 ?
    C9 C10 H10A . . 120.4 ?
    N3 C11 C10 . . 124.0(2) ?
    N3 C11 H11A . . 118.0 ?
    C10 C11 H11A . . 118.0 ?
    N5 C18 C19 . . 123.2(3) ?
    N5 C18 S2 . . 117.2(3) ?
    C19 C18 S2 . . 119.5(2) ?
    C20 C19 C18 . . 117.0(3) ?
    C20 C19 C23 . . 119.1(4) ?
    C18 C19 C23 . . 123.8(3) ?
    C19 C20 C21 . . 120.5(4) ?
    C19 C20 H20A . . 119.7 ?
    C21 C20 H20A . . 119.7 ?
    C22 C21 C20 . . 117.9(4) ?
    C22 C21 H21A . . 121.1 ?
    C20 C21 H21A . . 121.1 ?
    N5 C22 C21 . . 124.1(4) ?
    N5 C22 H22A . . 117.9 ?
    C21 C22 H22A . . 117.9 ?
    O3 C23 O4 . . 125.5(3) ?
    O3 C23 C19 . . 116.4(4) ?
    O4 C23 C19 . . 118.1(3) ?
    C17 O2 H2 . . 113(6) ?
    C16 N4 C12 . . 118(3) ?
    C13 C12 N4 . . 131.3(14) ?
    C13 C12 S1 . . 109.6(5) ?
    N4 C12 S1 . . 119.0(13) ?
    C12 C13 C14 . . 112.5(9) ?
    C12 C13 C17 . . 129.2(8) ?
    C14 C13 C17 . . 118.2(10) ?
    C15 C14 C13 . . 120.4(14) ?
    C15 C14 H14A . . 119.8 ?
    C13 C14 H14A . . 119.8 ?
    C14 C15 C16 . . 119.9(16) ?
    C14 C15 H15A . . 120.0 ?
    C16 C15 H15A . . 120.0 ?
    N4 C16 C15 . . 117(3) ?
    N4 C16 H16A . . 121.7 ?
    C15 C16 H16A . . 121.7 ?
    O1 C17 O2 . . 124.4(8) ?
    O1 C17 C13 . . 119.3(7) ?
    O2 C17 C13 . . 116.3(7) ?
    C17' O2' H2' . . 119(7) ?
    C14' C13' C17' . . 116.5(11) ?
    C13' C14' C15' . . 119.1(13) ?
    C16' C15' C14' . . 112.6(18) ?
    C15' C16' N4' . . 131(3) ?
    O1' C17' O2' . . 126.2(9) ?
    O1' C17' C13' . . 119.8(8) ?
    O2' C17' C13' . . 113.9(9) ?
loop_
    _geom_torsion_atom_site_label_1
    _geom_torsion_atom_site_label_2
    _geom_torsion_atom_site_label_3
    _geom_torsion_atom_site_label_4
    _geom_torsion_site_symmetry_1
    _geom_torsion_site_symmetry_2
    _geom_torsion_site_symmetry_3
    _geom_torsion_site_symmetry_4
    _geom_torsion
    _geom_torsion_publ_flag
    C12 S1 S2 C18 . . . . 82.35(14) ?
    O1W Fe1 N2 C6 2_654 . . . 13.85(14) ?
    O1W Fe1 N2 C6 . . . . -166.15(14) ?
    N3 Fe1 N2 C6 . . . . -77.61(14) ?
    N3 Fe1 N2 C6 2_654 . . . 102.39(14) ?
    O1W Fe1 N2 C6 2_654 . . 2_654 -166.15(14) ?
    O1W Fe1 N2 C6 . . . 2_654 13.85(14) ?
    N3 Fe1 N2 C6 . . . 2_654 102.39(14) ?
    N3 Fe1 N2 C6 2_654 . . 2_654 -77.61(14) ?
    O1W Fe1 N3 C7 2_654 . . . -114.2(2) ?
    O1W Fe1 N3 C7 . . . . 64.6(2) ?
    N1 Fe1 N3 C7 1_565 . . . 155.2(2) ?
    N2 Fe1 N3 C7 . . . . -24.8(2) ?
    O1W Fe1 N3 C11 2_654 . . . 63.3(2) ?
    O1W Fe1 N3 C11 . . . . -117.8(2) ?
    N1 Fe1 N3 C11 1_565 . . . -27.23(19) ?
    N2 Fe1 N3 C11 . . . . 152.77(19) ?
    C1 N1 C1 C2 2_654 . . . 0.54(19) ?
    Fe1 N1 C1 C2 1_545 . . . -179.46(19) ?
    N1 C1 C2 C3 . . . . -1.1(4) ?
    C1 C2 C3 C2 . . . 2_654 0.50(18) ?
    C1 C2 C3 C4 . . . . -179.50(18) ?
    C2 C3 C4 C5 . . . 2_654 -28.97(19) ?
    C2 C3 C4 C5 2_654 . . 2_654 151.03(19) ?
    C2 C3 C4 C5 . . . . 151.03(19) ?
    C2 C3 C4 C5 2_654 . . . -28.97(19) ?
    C5 C4 C5 C6 2_654 . . . 0.22(17) ?
    C3 C4 C5 C6 . . . . -179.78(17) ?
    C6 N2 C6 C5 2_654 . . . 0.24(19) ?
    Fe1 N2 C6 C5 . . . . -179.76(19) ?
    C4 C5 C6 N2 . . . . -0.5(4) ?
    C11 N3 C7 C8 . . . . -2.7(4) ?
    Fe1 N3 C7 C8 . . . . 175.0(2) ?
    N3 C7 C8 C9 . . . . 0.4(4) ?
    C7 C8 C9 C10 . . . . 2.9(4) ?
    C7 C8 C9 C9 . . . 2_554 -177.7(3) ?
    C8 C9 C10 C11 . . . . -3.7(4) ?
    C9 C9 C10 C11 2_554 . . . 176.9(3) ?
    C7 N3 C11 C10 . . . . 1.7(4) ?
    Fe1 N3 C11 C10 . . . . -176.0(2) ?
    C9 C10 C11 N3 . . . . 1.5(4) ?
    C22 N5 C18 C19 . . . . 1.9(4) ?
    C22 N5 C18 S2 . . . . -176.6(2) ?
    S1 S2 C18 N5 . . . . -8.6(2) ?
    S1 S2 C18 C19 . . . . 172.9(2) ?
    N5 C18 C19 C20 . . . . -1.9(5) ?
    S2 C18 C19 C20 . . . . 176.5(2) ?
    N5 C18 C19 C23 . . . . -178.2(3) ?
    S2 C18 C19 C23 . . . . 0.2(4) ?
    C18 C19 C20 C21 . . . . 0.1(5) ?
    C23 C19 C20 C21 . . . . 176.6(3) ?
    C19 C20 C21 C22 . . . . 1.5(6) ?
    C18 N5 C22 C21 . . . . -0.1(5) ?
    C20 C21 C22 N5 . . . . -1.6(6) ?
    C20 C19 C23 O3 . . . . -169.5(3) ?
    C18 C19 C23 O3 . . . . 6.8(5) ?
    C20 C19 C23 O4 . . . . 11.6(5) ?
    C18 C19 C23 O4 . . . . -172.2(3) ?
    C16 N4 C12 C13 . . . . 6.0(17) ?
    C16 N4 C12 S1 . . . . -175.9(13) ?
    S2 S1 C12 C13 . . . . 172.7(5) ?
    S2 S1 C12 N4 . . . . -5.8(7) ?
    N4 C12 C13 C14 . . . . 2.8(12) ?
    S1 C12 C13 C14 . . . . -175.5(7) ?
    N4 C12 C13 C17 . . . . -178.2(12) ?
    S1 C12 C13 C17 . . . . 3.5(12) ?
    C12 C13 C14 C15 . . . . -1.8(16) ?
    C17 C13 C14 C15 . . . . 179.0(12) ?
    C13 C14 C15 C16 . . . . -6(2) ?
    C12 N4 C16 C15 . . . . -14(2) ?
    C14 C15 C16 N4 . . . . 15(3) ?
    C12 C13 C17 O1 . . . . -3.7(16) ?
    C14 C13 C17 O1 . . . . 175.3(10) ?
    C12 C13 C17 O2 . . . . 176.2(9) ?
    C14 C13 C17 O2 . . . . -4.7(14) ?
    C17' C13' C14' C15' . . . . 175.0(12) ?
    C13' C14' C15' C16' . . . . 8(2) ?
    C14' C15' C16' N4' . . . . -18(3) ?
    C14' C13' C17' O1' . . . . -27.1(14) ?
    C14' C13' C17' O2' . . . . 155.7(11) ?
loop_
    _geom_hbond_atom_site_label_D
    _geom_hbond_atom_site_label_H
    _geom_hbond_atom_site_label_A
    _geom_hbond_site_symmetry_A
    _geom_hbond_distance_DH
    _geom_hbond_distance_HA
    _geom_hbond_distance_DA
    _geom_hbond_angle_DHA
    O1W H1WA O3 3_665 0.857(16) 1.782(16) 2.634(3) 172(3)
    O1W H1WB O4 1_554 0.828(16) 1.962(17) 2.788(3) 177(3)
    O2 H2 O4 1_545 0.86(2) 1.74(4) 2.549(6) 156(8)
    O2' H2' O4 1_545 0.87(2) 1.93(3) 2.776(10) 164(9)
data_global
_journal_date_recd_electronic     2011-11-09
_journal_date_accepted     2011-12-04
_journal_name_full     'Acta Crystallographica, Section E'
_journal_year     2012
_journal_volume     68
_journal_issue      1
_journal_page_first     m28
_journal_page_last     m28
_journal_paper_category     QM
_journal_paper_doi     10.1107/S1600536811052287
_journal_coeditor_code     RK2316
_publ_contact_author_name     'Yun-Long Feng'
_publ_contact_author_address
;
  Department of Chemistry and Life Science,
  Zhejiang Normal University,
  Jinhua 321004, Zhejiang,
   People's Republic of China
;
_publ_contact_author_email     'sky37@zjnu.cn'
_publ_contact_author_fax     '86-579-2282269'
_publ_contact_author_phone     '86-579-2282386'
_publ_section_title
;
Poly[[diaquabis(\m~2~-4,4'-bipyridyl)iron(II)]
bis{2-[(3-carboxypyridin-2-yl)disulfanyl]nicotinate}]
;
loop_
    _publ_author_name
    _publ_author_address
    'Jie-Jie Shan'
;
  Department of Chemistry and Life Science,
  Zhejiang Normal University,
  Jinhua 321004, Zhejiang,
  People's Republic of China
;
    'Sheng-Yuan Chai'
;
  Department of Chemistry and Life Science,
  Zhejiang Normal University,
  Jinhua 321004, Zhejiang,
  People's Republic of China
;
    'Yun-Long Feng'
;
  Department of Chemistry and Life Science,
  Zhejiang Normal University,
  Jinhua 321004, Zhejiang,
  People's Republic of China
;
