# Supplementary material for: Poly[[diaquabis(μ2-4,4′-bipyridyl)iron(II)] bis{2-[(3-carboxypyridin-2-yl)disulfanyl]nicotinate}]
Source: Acta Crystallogr Sect E Struct Rep Online. 2011 Dec 10;68(Pt 1):m28. doi: 10.1107/S1600536811052287 (PMC3254303; doi:10.1107/S1600536811052287)
Supplement: Supplementary file 2 [file e-68-00m28-Isup2.hkl]

# 
# h,k,l, Fc-squared, Fo-squared, sigma(Fo-squared) and status flag 
# 
data_I
_shelx_title ' a in P2/c' 
_shelx_refln_list_code          4 
_shelx_F_calc_maximum      409.37 
_exptl_crystal_F_000      1048.00 
_reflns_d_resolution_high  0.7679 
 
loop_ 
 _symmetry_equiv_pos_as_xyz 
 'x, y, z' 
 '-x, y, -z+1/2' 
 '-x, -y, -z' 
 'x, -y, z-1/2' 
 
_cell_length_a    11.5161 
_cell_length_b    11.6531 
_cell_length_c    16.3216 
_cell_angle_alpha  90.000 
_cell_angle_beta  102.403 
_cell_angle_gamma  90.000 
 
_shelx_F_squared_multiplier     1.000 
 
loop_ 
 _refln_index_h 
 _refln_index_k 
 _refln_index_l 
 _refln_F_squared_calc 
 _refln_F_squared_meas 
 _refln_F_squared_sigma 
 _refln_observed_status 
   1   0   0     8350.33     8891.88    144.43 o 
   2   0   0     2346.33     1985.72     36.54 o 
   3   0   0    15037.66    16801.49    243.77 o 
   4   0   0    19576.42    19910.35    262.78 o 
   5   0   0    23538.75    23195.35    308.36 o 
   6   0   0     6741.34     6820.62     85.13 o 
   7   0   0     2067.66     2111.33     37.88 o 
   8   0   0      904.55      839.64     26.63 o 
   9   0   0      182.65      214.51     17.26 o 
  10   0   0     1481.90     1486.51     42.69 o 
  11   0   0      736.78      694.70     33.62 o 
  12   0   0      304.36      265.81     23.24 o 
  13   0   0      133.24      141.86     24.96 o 
  14   0   0      104.50       53.38     18.58 o 
   1   1   0      407.39      572.69     10.84 o 
   2   1   0     3929.83     3999.91     51.46 o 
   3   1   0      857.38      732.95     18.87 o 
   4   1   0     3739.44     3572.30     38.39 o 
   5   1   0     2181.66     2193.74     26.90 o 
   6   1   0      763.80      709.61     13.56 o 
   7   1   0      514.39      575.85     13.56 o 
   8   1   0     1624.43     1569.58     28.35 o 
   9   1   0     1937.79     1881.65     32.02 o 
  10   1   0      198.53      213.03     12.51 o 
  11   1   0       78.40       59.51      9.41 o 
  12   1   0       13.17       16.56      8.87 o 
  13   1   0       34.29       22.53     10.39 o 
  14   1   0       45.13        9.22     12.47 o 
   0   2   0      260.74      311.71     13.61 o 
   1   2   0     1895.62     1816.17     33.61 o 
   2   2   0     2563.49     2570.13     35.48 o 
   3   2   0      247.69      251.37      8.17 o 
   4   2   0       62.45       88.93      5.27 o 
   5   2   0     1558.89     1571.35     24.07 o 
   6   2   0      516.19      532.43     15.32 o 
   7   2   0       11.01        6.65      4.31 o 
   8   2   0      101.09      122.45     10.98 o 
   9   2   0       83.86       63.57      8.18 o 
  10   2   0        4.14        1.03      6.42 o 
  11   2   0       54.01       44.52      8.71 o 
  12   2   0       53.82       43.91     10.09 o 
  13   2   0       34.50       40.33     11.58 o 
  14   2   0        0.04        1.70     12.92 o 
   0   3   0     6288.84     5844.78    110.79 o 
   1   3   0     1292.29     1421.74     22.82 o 
   2   3   0        1.98        2.08      2.71 o 
   3   3   0      565.61      537.26     10.77 o 
   4   3   0      675.54      671.66     13.10 o 
   5   3   0      281.90      258.05     11.15 o 
   6   3   0        0.31       -2.36      3.74 o 
   7   3   0        0.75        1.42      4.72 o 
   8   3   0       30.07       23.41      6.06 o 
   9   3   0     1313.68     1314.62     27.43 o 
  10   3   0       87.97       93.66     10.93 o 
  11   3   0       44.29       48.91     10.26 o 
  12   3   0        6.35        7.18      9.31 o 
  13   3   0       31.29       43.92     11.91 o 
  14   3   0       18.37       18.71     15.38 o 
   0   4   0     5908.97     5993.25    102.20 o 
   1   4   0     4083.94     4207.52     49.81 o 
   2   4   0    12194.22    11974.83    131.48 o 
   3   4   0       19.83        7.85      3.24 o 
   4   4   0      212.66      229.92      8.63 o 
   5   4   0     2620.71     2796.25     35.04 o 
   6   4   0     1600.09     1509.66     24.95 o 
   7   4   0     2735.51     2831.88     50.62 o 
   8   4   0       49.85       39.84      7.66 o 
   9   4   0       60.40       53.88      9.33 o 
  10   4   0       77.58      104.43     11.23 o 
  11   4   0      113.72      106.11     12.49 o 
  12   4   0      170.23      201.45     16.57 o 
  13   4   0       21.29       -0.88     10.29 o 
  14   4   0       78.07       66.13     17.73 o 
   0   5   0     5743.42     6708.95    102.70 o 
   1   5   0     9644.40    10646.77    125.78 o 
   2   5   0     7853.41     8203.18     93.65 o 
   3   5   0     4899.99     4940.93     60.71 o 
   4   5   0     4605.26     4881.04     61.46 o 
   5   5   0     1430.45     1567.77     24.90 o 
   6   5   0     3657.79     3787.30     52.41 o 
   7   5   0     1556.70     1681.99     37.51 o 
   8   5   0       53.76       57.19      8.53 o 
   9   5   0     1241.64     1315.98     32.40 o 
  10   5   0     1098.77     1180.69     40.13 o 
  11   5   0      285.70      294.15     18.24 o 
  12   5   0       50.74       47.75     12.34 o 
  13   5   0        1.56       -0.36     12.22 o 
   0   6   0      982.74     1092.71     30.45 o 
   1   6   0     1029.64      993.99     17.39 o 
   2   6   0     1222.65     1245.84     22.57 o 
   3   6   0        3.37        0.79      3.77 o 
   4   6   0      604.01      664.29     16.29 o 
   5   6   0     1251.89     1331.78     27.11 o 
   6   6   0      217.04      254.66     14.67 o 
   7   6   0      109.69      105.98     11.18 o 
   8   6   0      113.29      110.46     11.14 o 
   9   6   0      324.45      333.19     20.22 o 
  10   6   0       26.87       19.94      9.91 o 
  11   6   0      114.85      115.10     14.92 o 
  12   6   0       18.19        4.96     12.02 o 
  13   6   0        6.19        7.19     14.89 o 
   0   7   0       61.22       66.63      9.50 o 
   1   7   0        3.84        7.17      4.07 o 
   2   7   0        1.39        1.52      5.38 o 
   3   7   0      118.52      127.92     10.00 o 
   4   7   0       58.43       54.88      8.33 o 
   5   7   0       67.12       70.76     14.07 o 
   6   7   0      168.42      177.62     14.61 o 
   7   7   0      152.30      152.41     14.59 o 
   8   7   0       78.23       86.12     14.21 o 
   9   7   0      201.59      177.59     17.77 o 
  10   7   0      185.91      238.97     21.37 o 
  11   7   0       25.28       45.22     14.61 o 
  12   7   0        4.04       17.92     13.73 o 
   0   8   0     2914.51     2933.63     63.31 o 
   1   8   0      876.37      882.13     22.62 o 
   2   8   0      397.18      442.82     28.82 o 
   3   8   0       10.29        7.10      6.27 o 
   4   8   0        6.48       15.95      6.82 o 
   5   8   0     1147.25     1081.61     38.52 o 
   6   8   0      173.59      184.43     15.44 o 
   7   8   0      141.47      178.36     15.88 o 
   8   8   0        5.67       -9.37      9.37 o 
   9   8   0        1.49       -4.03     11.23 o 
  10   8   0        0.38        3.87     13.60 o 
  11   8   0       11.41       30.10     16.18 o 
  12   8   0        2.50       -0.76     16.21 o 
   0   9   0     3225.28     3464.57     99.20 o 
   1   9   0      421.55      475.20     20.14 o 
   2   9   0        6.61       12.09      7.28 o 
   3   9   0       75.73       57.09     13.51 o 
   4   9   0     1828.76     1961.65     50.49 o 
   5   9   0      798.34      811.19     37.87 o 
   6   9   0      104.40      145.16     24.11 o 
   7   9   0       53.13       37.31     14.53 o 
   8   9   0       96.76       75.08     18.00 o 
   9   9   0      132.41      107.61     24.78 o 
  10   9   0      139.89      143.70     24.27 o 
  11   9   0      163.27      216.73     31.48 o 
   0  10   0     1112.84     1322.65     64.91 o 
   1  10   0       33.83       70.97     13.97 o 
   2  10   0       56.86       49.04     17.08 o 
   3  10   0      938.04     1043.78     52.96 o 
   4  10   0      258.24      257.49     25.91 o 
   5  10   0      138.34      101.67     15.67 o 
   6  10   0      129.51      123.38     20.12 o 
   7  10   0       30.43       32.89     15.90 o 
   8  10   0      124.54      148.42     38.03 o 
   9  10   0      176.82      203.47     34.09 o 
  10  10   0       23.89      -14.65     17.50 o 
  11  10   0       44.88       65.01     41.15 o 
   0  11   0      495.02      536.58     46.34 o 
   1  11   0      721.16      808.72     48.35 o 
   2  11   0      117.99      145.38     24.78 o 
   3  11   0        0.39       17.93     16.42 o 
   4  11   0      186.50      146.64     25.27 o 
   5  11   0      539.37      465.46     33.57 o 
   6  11   0      155.50      170.26     29.03 o 
   7  11   0        9.51        4.10     19.80 o 
   8  11   0        3.90       -3.31     20.10 o 
   9  11   0       26.26       51.79     25.46 o 
  10  11   0        9.64      -10.83     24.47 o 
   0  12   0      310.82      321.85     63.25 o 
   1  12   0        0.05       -9.16     15.74 o 
   2  12   0       27.36       29.24     18.29 o 
   3  12   0        5.16       27.21     18.86 o 
   4  12   0        2.83       -1.02     19.95 o 
   5  12   0       36.60       10.16     19.92 o 
   6  12   0        1.22      -14.09     23.74 o 
   7  12   0        0.35       13.11     22.75 o 
   8  12   0        3.28        3.43     23.16 o 
   0  13   0      212.32      281.02     66.13 o 
   1  13   0       22.96       42.01     27.93 o 
   2  13   0       30.23       27.59     20.61 o 
   3  13   0       50.17       24.45     19.74 o 
   4  13   0       88.11      102.21     26.59 o 
   5  13   0       55.27       78.84     49.96 o 
   6  13   0        1.89      -17.83     27.46 o 
   7  13   0       19.50       55.04     33.61 o 
   0  14   0      240.56      294.31     72.54 o 
   1  14   0      104.73      134.87     38.48 o 
   2  14   0       84.76      110.96     37.23 o 
   3  14   0       42.24       48.36     53.40 o 
   4  14   0      124.27       74.05    107.92 o 
   5  14   0      170.13      116.86     40.59 o 
   0  15   0       84.43      103.28     61.49 o 
   1  15   0       63.53       97.50     37.53 o 
   2  15   0       62.52       17.50     65.17 o 
 -14   1   1       13.72        5.17     11.23 o 
 -13   1   1        3.09       -3.36      8.94 o 
 -12   1   1       37.94       32.83      9.35 o 
 -11   1   1      181.67      201.32     13.51 o 
 -10   1   1       13.62       11.52      6.19 o 
  -9   1   1      176.36      163.62     10.56 o 
  -8   1   1      177.52      154.77      9.08 o 
  -7   1   1        5.71        0.06      3.67 o 
  -6   1   1      697.30      703.64     14.34 o 
  -5   1   1     7674.41     8005.24     83.93 o 
  -4   1   1      384.12      321.33     11.67 o 
  -3   1   1     6522.96     6473.34     65.58 o 
  -2   1   1     1405.39     1450.72     21.53 o 
  -1   1   1      128.92      155.07      4.49 o 
   0   1   1     1173.16     1422.56     47.88 o 
   1   1   1     3304.50     3416.81     56.96 o 
   2   1   1      665.68      650.32     13.38 o 
   3   1   1        5.61        1.71      1.93 o 
   4   1   1       54.17       80.11      4.59 o 
   5   1   1     1005.83      874.28     15.56 o 
   6   1   1      568.06      539.95     11.85 o 
   7   1   1       32.08       22.93      4.63 o 
   8   1   1      279.41      284.14     16.93 o 
   9   1   1       94.30       87.48      8.58 o 
  10   1   1       19.54       26.13      7.20 o 
  11   1   1        6.60        3.16      7.37 o 
  12   1   1        2.06        9.11      8.64 o 
  13   1   1        1.71        1.22     10.05 o 
  14   1   1       62.62       51.22     16.16 o 
 -14   2   1      233.63      259.08     21.50 o 
 -13   2   1       95.77       91.77     13.60 o 
 -12   2   1        2.12       -4.61      7.96 o 
 -11   2   1      213.91      219.46     13.71 o 
 -10   2   1        2.20        0.22      6.59 o 
  -9   2   1     1543.28     1452.25     28.45 o 
  -8   2   1     2396.10     2362.95     36.61 o 
  -7   2   1      928.14      904.84     18.93 o 
  -6   2   1      698.78      754.21     26.45 o 
  -5   2   1      601.70      590.55     14.24 o 
  -4   2   1      529.94      496.42     11.02 o 
  -3   2   1     2411.27     2243.69     33.24 o 
  -2   2   1      243.86      209.22      6.66 o 
  -1   2   1       72.68       64.05      4.32 o 
   0   2   1    12760.46    13261.79    198.94 o 
   1   2   1      197.41      168.81      8.55 o 
   2   2   1      204.88      218.03      8.26 o 
   3   2   1      276.33      299.56      8.92 o 
   4   2   1      982.46      910.75     14.73 o 
   5   2   1     4282.42     4171.94     50.50 o 
   6   2   1      116.60       76.57      6.73 o 
   7   2   1        1.66        3.21      3.64 o 
   8   2   1      156.47      128.61     10.84 o 
   9   2   1      124.75      127.21     10.95 o 
  10   2   1      760.31      732.10     22.54 o 
  11   2   1      661.47      709.31     27.11 o 
  12   2   1      148.70      168.50     14.28 o 
  13   2   1       23.43       19.42     11.34 o 
  14   2   1        0.73       -7.50     16.68 o 
 -14   3   1        5.91       10.36     12.84 o 
 -13   3   1        0.58        5.11      9.98 o 
 -12   3   1      145.41      189.92     14.87 o 
 -11   3   1      130.95      129.86     12.81 o 
 -10   3   1      285.47      258.46     14.57 o 
  -9   3   1       45.33       37.52      7.71 o 
  -8   3   1        6.67        6.78      5.25 o 
  -7   3   1     1199.95     1249.48     24.79 o 
  -6   3   1     1318.05     1210.19     21.75 o 
  -5   3   1     2809.06     2858.42     39.37 o 
  -4   3   1     7313.80     7210.63     75.06 o 
  -3   3   1       38.18       17.37      3.52 o 
  -2   3   1     2014.19     1994.92     27.71 o 
  -1   3   1     1371.58     1305.32     26.94 o 
   0   3   1     5741.90     6240.08     90.56 o 
   1   3   1     6294.23     6277.20     79.57 o 
   2   3   1     2969.22     3051.74     40.53 o 
   3   3   1     1574.83     1512.92     26.29 o 
   4   3   1      268.72      333.81      9.01 o 
   5   3   1      104.28      114.20      7.10 o 
   6   3   1      200.31      207.79     10.42 o 
   7   3   1      337.61      315.59     12.82 o 
   8   3   1       61.32       42.89      6.84 o 
   9   3   1      265.92      235.83     13.53 o 
  10   3   1       82.78       66.87     10.12 o 
  11   3   1        1.22       -0.42      8.46 o 
  12   3   1       14.64        3.60      9.08 o 
  13   3   1       25.78       14.26     11.03 o 
  14   3   1       37.90       38.84     31.35 o 
 -14   4   1       16.11       32.38     17.64 o 
 -13   4   1        2.77        2.14     10.78 o 
 -12   4   1       16.19       13.11     10.02 o 
 -11   4   1       43.67       21.59      9.12 o 
 -10   4   1      399.68      380.72     19.76 o 
  -9   4   1      139.76      149.04     12.54 o 
  -8   4   1       78.51       96.47      8.03 o 
  -7   4   1       13.18       18.01      5.15 o 
  -6   4   1       55.80       33.79      4.88 o 
  -5   4   1      857.77      842.74     15.37 o 
  -4   4   1     5282.31     5403.60     58.56 o 
  -3   4   1     1214.29     1100.78     18.55 o 
  -2   4   1       61.16       39.10      5.94 o 
  -1   4   1        6.85        7.02      3.05 o 
   0   4   1      975.55      914.77     14.47 o 
   1   4   1     5164.00     5372.85     62.22 o 
   2   4   1     2361.46     2522.25     33.23 o 
   3   4   1     2175.01     2094.67     31.24 o 
   4   4   1      385.86      456.98     12.27 o 
   5   4   1     1188.95     1267.50     30.58 o 
   6   4   1      559.34      571.50     14.87 o 
   7   4   1      809.95      869.36     28.33 o 
   8   4   1       10.89       10.86      6.57 o 
   9   4   1       29.91       32.49      8.22 o 
  10   4   1       88.12       84.48     11.13 o 
  11   4   1       88.74       91.60     12.76 o 
  12   4   1       22.21       11.20     10.35 o 
  13   4   1        0.14      -10.22     10.22 o 
 -13   5   1       34.71       23.54     13.57 o 
 -12   5   1        7.27        3.15     10.57 o 
 -11   5   1        1.25        6.72     10.18 o 
 -10   5   1       37.40       29.29      9.55 o 
  -9   5   1      290.12      339.70     17.05 o 
  -8   5   1      111.18       86.49     12.10 o 
  -7   5   1       66.76       71.08      7.76 o 
  -6   5   1       21.80       18.35      5.08 o 
  -5   5   1     1155.21     1241.54     19.97 o 
  -4   5   1     4146.49     4424.72     50.22 o 
  -3   5   1      334.41      371.24     10.87 o 
  -2   5   1      540.89      519.31     12.33 o 
  -1   5   1     2100.37     2154.93     29.73 o 
   0   5   1      148.76      186.00      6.90 o 
   1   5   1    11665.19    12267.41    135.21 o 
   2   5   1     3044.30     3041.68     39.79 o 
   3   5   1      666.15      674.54     14.57 o 
   4   5   1     1136.25     1112.13     20.53 o 
   5   5   1        1.28        3.30      4.29 o 
   6   5   1      273.37      260.46     17.90 o 
   7   5   1      152.51      162.24     11.78 o 
   8   5   1        5.08        2.86      6.94 o 
   9   5   1        3.15        1.17      8.00 o 
  10   5   1       31.11       26.94      9.34 o 
  11   5   1        0.08        5.82      9.44 o 
  12   5   1       37.17       40.78     12.17 o 
  13   5   1       18.27       20.84     12.07 o 
 -13   6   1       24.27       26.41     13.77 o 
 -12   6   1       19.29       19.55     12.20 o 
 -11   6   1        3.54        0.14     10.48 o 
 -10   6   1       26.07       27.78     10.76 o 
  -9   6   1      364.02      380.82     25.75 o 
  -8   6   1        6.62        5.50      7.24 o 
  -7   6   1     1146.82     1224.47     33.65 o 
  -6   6   1     1204.66     1179.93     30.75 o 
  -5   6   1        0.89        1.67      4.93 o 
  -4   6   1        1.60        6.85      3.89 o 
  -3   6   1       13.53       24.56      4.29 o 
  -2   6   1     2984.48     2986.57     43.01 o 
  -1   6   1     3697.66     3854.71     48.97 o 
   0   6   1       23.30       23.38      3.59 o 
   1   6   1      175.75      239.84      9.64 o 
   2   6   1      204.82      211.62      8.70 o 
   3   6   1        3.27        4.73      4.10 o 
   4   6   1     1579.74     1544.29     26.32 o 
   5   6   1      804.14      881.51     22.03 o 
   6   6   1       20.86       21.32      6.47 o 
   7   6   1        9.84        4.51      7.29 o 
   8   6   1      501.04      457.48     23.89 o 
   9   6   1      396.93      414.18     22.47 o 
  10   6   1      462.05      470.22     28.83 o 
  11   6   1       30.19       29.03     11.93 o 
  12   6   1        0.69        0.02     11.70 o 
  13   6   1        5.33       14.57     14.76 o 
 -13   7   1       22.94       19.39     30.50 o 
 -12   7   1       80.69       34.39     17.86 o 
 -11   7   1      149.04      165.18     20.20 o 
 -10   7   1      552.95      576.77     43.85 o 
  -9   7   1      646.05      723.74     29.34 o 
  -8   7   1        8.65        6.25      9.32 o 
  -7   7   1      435.89      443.49     22.58 o 
  -6   7   1      510.99      484.04     23.71 o 
  -5   7   1     2503.99     2719.09     52.47 o 
  -4   7   1     2979.73     2873.07     45.39 o 
  -3   7   1       44.72       28.73      6.66 o 
  -2   7   1      611.35      626.90     15.23 o 
  -1   7   1      503.79      581.21     14.26 o 
   0   7   1     1014.37     1023.68     18.97 o 
   1   7   1     2641.85     2571.70     39.05 o 
   2   7   1     2302.92     2342.62     37.17 o 
   3   7   1       13.43       13.23      5.34 o 
   4   7   1       40.23       27.37      6.97 o 
   5   7   1      588.13      574.89     21.32 o 
   6   7   1     1540.22     1556.50     36.37 o 
   7   7   1      356.63      366.63     21.51 o 
   8   7   1        9.77        2.58      9.48 o 
   9   7   1      421.76      466.68     31.48 o 
  10   7   1       89.35       97.63     16.01 o 
  11   7   1       98.27       85.91     16.09 o 
  12   7   1       34.42       16.62     14.78 o 
 -12   8   1       10.85       -0.95     17.23 o 
 -11   8   1       92.28       88.21     20.06 o 
 -10   8   1       56.38       38.61     16.05 o 
  -9   8   1       81.34       88.58     18.77 o 
  -8   8   1        2.64       -5.99     11.20 o 
  -7   8   1      212.24      195.88     19.47 o 
  -6   8   1      760.13      814.01     28.92 o 
  -5   8   1      721.69      741.70     26.22 o 
  -4   8   1      435.64      465.06     20.80 o 
  -3   8   1      908.19      893.01     34.60 o 
  -2   8   1     1618.97     1752.32     34.41 o 
  -1   8   1     1821.76     1939.47     44.99 o 
   0   8   1     1977.79     1969.52     42.13 o 
   1   8   1      187.86      209.39     12.44 o 
   2   8   1      366.15      374.41     15.89 o 
   3   8   1      314.81      341.05     25.03 o 
   4   8   1      450.66      429.50     21.40 o 
   5   8   1      178.55      208.69     14.71 o 
   6   8   1       58.65       40.61      9.17 o 
   7   8   1        0.94       10.69      9.37 o 
   8   8   1       30.41       36.60     11.70 o 
   9   8   1      106.86       71.99     15.08 o 
  10   8   1       17.66       29.48     14.18 o 
  11   8   1        7.29       25.17     13.86 o 
  12   8   1        5.62        5.13     16.30 o 
 -11   9   1       11.34       13.05     18.22 o 
 -10   9   1       11.07       20.77     15.74 o 
  -9   9   1      399.98      390.37     26.92 o 
  -8   9   1      275.41      282.72     24.20 o 
  -7   9   1        1.49        1.24     13.30 o 
  -6   9   1       10.30       10.62     12.10 o 
  -5   9   1      101.99      120.81     24.06 o 
  -4   9   1        8.72       11.92      9.39 o 
  -3   9   1      136.62      104.51     13.45 o 
  -2   9   1      278.81      354.34     21.28 o 
  -1   9   1       43.27       63.27     11.13 o 
   0   9   1       15.03        9.80     10.25 o 
   1   9   1      246.17      236.07     15.52 o 
   2   9   1       54.83       68.50      9.95 o 
   3   9   1       34.19       28.21      8.82 o 
   4   9   1      285.01      252.87     19.85 o 
   5   9   1      431.25      437.98     23.33 o 
   6   9   1      520.30      484.30     25.22 o 
   7   9   1        6.49        3.14     10.35 o 
   8   9   1       58.38       59.87     16.83 o 
   9   9   1      202.03      219.12     26.66 o 
  10   9   1       31.12        6.87     18.03 o 
  11   9   1       84.30       48.19     24.83 o 
 -11  10   1       39.28       37.24     22.85 o 
 -10  10   1       17.65        9.54     19.43 o 
  -9  10   1      158.89      162.88     25.29 o 
  -8  10   1      183.89      159.34     23.52 o 
  -7  10   1        4.62       -9.24     13.32 o 
  -6  10   1        0.32       22.38     13.71 o 
  -5  10   1      294.99      297.41     25.63 o 
  -4  10   1       48.60       56.42     13.17 o 
  -3  10   1        0.58       -2.05     10.98 o 
  -2  10   1       59.74       44.58     17.38 o 
  -1  10   1      222.71      231.49     19.06 o 
   0  10   1       55.85       77.43     14.99 o 
   1  10   1       70.63       39.66     16.14 o 
   2  10   1      413.25      405.13     34.32 o 
   3  10   1       40.86       42.57     13.97 o 
   4  10   1        0.20        1.74     11.40 o 
   5  10   1      387.34      377.45     35.64 o 
   6  10   1      242.24      174.90     22.54 o 
   7  10   1       80.57       77.81     48.99 o 
   8  10   1        9.69       21.84     18.45 o 
   9  10   1       29.54       13.20     19.78 o 
  10  10   1      112.16       89.27     28.93 o 
 -10  11   1       80.77       58.33     28.02 o 
  -9  11   1       62.53       74.84     27.48 o 
  -8  11   1      269.21      278.52     35.93 o 
  -7  11   1      400.27      447.35     50.04 o 
  -6  11   1      159.40      134.21     26.75 o 
  -5  11   1      971.27      871.08     69.63 o 
  -4  11   1      765.63      814.87     54.80 o 
  -3  11   1      929.73     1003.45     98.11 o 
  -2  11   1      375.65      377.31     35.58 o 
  -1  11   1      348.87      289.44     31.12 o 
   0  11   1     2790.28     2878.39     90.30 o 
   1  11   1      538.17      554.90     41.37 o 
   2  11   1      222.68      168.55     38.94 o 
   3  11   1      427.58      455.85     39.34 o 
   4  11   1      614.52      579.53     44.67 o 
   5  11   1      467.73      474.86     49.13 o 
   6  11   1       32.63       26.80     16.54 o 
   7  11   1      215.01      171.35     31.14 o 
   8  11   1      230.79      203.00     33.26 o 
   9  11   1       40.21       28.29     24.09 o 
  -9  12   1       71.09       61.55     28.55 o 
  -8  12   1      138.03      136.64     47.72 o 
  -7  12   1       26.47        2.29     27.46 o 
  -6  12   1       61.81       81.33     32.78 o 
  -5  12   1      532.67      495.99     72.06 o 
  -4  12   1      250.17      209.10     40.12 o 
  -3  12   1      251.88      288.43     40.22 o 
  -2  12   1       63.18       78.11     26.05 o 
  -1  12   1       71.09      102.90     32.07 o 
   0  12   1      902.93     1027.44     77.15 o 
   1  12   1      101.96       65.11     20.44 o 
   2  12   1      157.45      117.72     26.61 o 
   3  12   1       96.32      146.01     26.42 o 
   4  12   1       25.74       44.37     34.27 o 
   5  12   1      228.65      235.85     33.07 o 
   6  12   1       64.01       70.39     24.33 o 
   7  12   1       85.45       42.56     24.28 o 
   8  12   1       19.76       53.74     26.33 o 
  -7  13   1       75.47       29.34     72.30 o 
  -6  13   1       10.08      -30.77     36.75 o 
  -5  13   1        9.31       28.46     30.91 o 
  -4  13   1       43.29       41.14     37.23 o 
  -3  13   1      100.43       85.69     25.39 o 
  -2  13   1       21.78        9.33     25.36 o 
  -1  13   1       44.21       31.90     28.86 o 
   0  13   1      166.65      235.21     44.25 o 
   1  13   1       12.63       42.60     30.14 o 
   2  13   1        0.56        8.73     22.97 o 
   3  13   1        7.16       45.63     22.33 o 
   4  13   1      103.72       71.66     25.43 o 
   5  13   1       41.83       18.57     21.47 o 
   6  13   1        0.36        6.15     30.87 o 
   7  13   1       11.60      -17.96     31.02 o 
  -5  14   1        7.39      -16.43     30.30 o 
  -4  14   1        0.50       30.53     33.39 o 
  -3  14   1        0.47      -27.90     27.90 o 
  -2  14   1        2.07      -14.65     26.27 o 
  -1  14   1        3.60        1.96     29.33 o 
   0  14   1        3.79       -3.59     27.40 o 
   1  14   1        2.99        8.43     29.32 o 
   2  14   1       24.54       21.54     30.20 o 
   3  14   1        9.87        8.68     27.39 o 
   4  14   1        0.05       10.11     23.19 o 
   5  14   1        0.01       -2.99     23.80 o 
  -2  15   1       69.64       79.86     36.50 o 
  -1  15   1       50.67       16.73     32.20 o 
   0  15   1        8.44        0.12     31.98 o 
   1  15   1       33.97       -7.07     29.51 o 
 -14   0   2      132.54       84.18     18.54 o 
 -13   0   2       84.31       74.65     17.17 o 
 -12   0   2      196.08      187.80     20.25 o 
 -11   0   2     1964.05     1855.69     50.52 o 
 -10   0   2      256.57      260.76     19.49 o 
  -9   0   2     2607.98     2745.29     59.60 o 
  -8   0   2     3426.99     3491.30     56.89 o 
  -7   0   2     4217.52     4403.93     71.33 o 
  -6   0   2     3837.44     4276.72     67.61 o 
  -5   0   2     7263.04     8041.91    139.77 o 
  -4   0   2    12051.22    12617.79    209.00 o 
  -3   0   2   167584.88   153020.25   2396.89 o 
  -2   0   2    26046.89    25197.86    403.97 o 
  -1   0   2     3723.06     2963.46     51.57 o 
   0   0   2     1163.18     1150.10     28.24 o 
   1   0   2    38993.78    38865.92    550.50 o 
   2   0   2    15779.25    16340.07    259.53 o 
   3   0   2    31394.45    29862.21    358.57 o 
   4   0   2     1016.45     1093.04     20.39 o 
   5   0   2      500.38      633.17     16.09 o 
   6   0   2       93.83       77.14     11.26 o 
   7   0   2     1575.27     1540.48     36.00 o 
   8   0   2     3614.94     3498.72     70.00 o 
   9   0   2      466.17      381.97     22.73 o 
  10   0   2        0.98       -3.61      8.84 o 
  11   0   2     1043.45     1050.34     41.20 o 
  12   0   2      212.20      213.75     24.08 o 
  13   0   2      148.85      130.38     28.36 o 
  14   0   2      299.15      262.93     60.69 o 
 -14   1   2       29.12       31.47     12.72 o 
 -13   1   2      114.40      129.64     13.36 o 
 -12   1   2      361.06      450.65     23.71 o 
 -11   1   2     1047.20      984.21     25.60 o 
 -10   1   2      134.83      116.72      9.68 o 
  -9   1   2       98.05       93.28      8.17 o 
  -8   1   2      667.10      694.93     18.98 o 
  -7   1   2     1120.69      978.62     18.27 o 
  -6   1   2     1773.28     1650.98     22.54 o 
  -5   1   2     8288.84     8739.42     89.86 o 
  -4   1   2      108.95       88.76      7.01 o 
  -3   1   2    10494.81    10347.21    112.83 o 
  -2   1   2     1048.52      975.94     17.64 o 
  -1   1   2     5811.09     5605.45     66.35 o 
   0   1   2     3334.68     3228.64     49.94 o 
   1   1   2     1223.87     1129.12     17.22 o 
   2   1   2        3.73        4.34      2.06 o 
   3   1   2       98.11      117.60      5.39 o 
   4   1   2     1084.58     1150.74     20.52 o 
   5   1   2     5014.00     4787.41     57.29 o 
   6   1   2     1915.41     1675.30     25.53 o 
   7   1   2      327.90      330.94     13.07 o 
   8   1   2       57.42       33.67      6.10 o 
   9   1   2       14.09        8.87      5.80 o 
  10   1   2      687.71      675.08     21.52 o 
  11   1   2      450.35      470.77     20.37 o 
  12   1   2       71.32       60.95     10.92 o 
  13   1   2       17.90       16.30     11.22 o 
  14   1   2       23.47        2.96     21.11 o 
 -14   2   2        3.01       18.77     12.20 o 
 -13   2   2        7.55        9.72      9.37 o 
 -12   2   2        0.06        4.99      7.94 o 
 -11   2   2        2.15       10.01      7.57 o 
 -10   2   2      214.47      208.35     12.82 o 
  -9   2   2       50.97       35.80      7.25 o 
  -8   2   2       24.84       23.43      5.97 o 
  -7   2   2      555.54      553.84     14.41 o 
  -6   2   2      271.91      308.98     10.42 o 
  -5   2   2     1934.45     2018.05     27.04 o 
  -4   2   2      867.83      831.39     15.37 o 
  -3   2   2     1922.15     1783.58     25.89 o 
  -2   2   2      128.29      176.41      9.56 o 
  -1   2   2       28.06       30.99      3.92 o 
   0   2   2     2236.50     1816.90    371.58 o 
   1   2   2     8805.93     8089.31    108.10 o 
   2   2   2     2225.11     2180.91     38.15 o 
   3   2   2      175.90      148.11      6.56 o 
   4   2   2      291.34      291.38     12.30 o 
   5   2   2     3338.59     3274.52     40.32 o 
   6   2   2       94.63       99.27      7.30 o 
   7   2   2      664.34      659.06     16.59 o 
   8   2   2       14.13       12.44      5.72 o 
   9   2   2      350.55      336.43     20.36 o 
  10   2   2        2.78       -6.39      6.39 o 
  11   2   2        0.87        4.04      7.63 o 
  12   2   2       13.05       17.11      9.41 o 
  13   2   2        0.19        0.29     10.69 o 
  14   2   2       12.46       56.18     25.35 o 
 -14   3   2       55.86       75.90     15.30 o 
 -13   3   2       98.27       92.41     12.75 o 
 -12   3   2      132.41      153.61     17.26 o 
 -11   3   2        2.44       -1.64      7.42 o 
 -10   3   2       38.66       24.40      8.20 o 
  -9   3   2        9.37        5.96      5.92 o 
  -8   3   2      281.75      262.12     14.49 o 
  -7   3   2     1036.66     1026.31     22.14 o 
  -6   3   2      443.67      439.00     12.37 o 
  -5   3   2        4.11        4.54      3.10 o 
  -4   3   2     1119.23     1100.15     16.86 o 
  -3   3   2      653.63      639.99     11.51 o 
  -2   3   2      364.62      329.04      8.52 o 
  -1   3   2     2109.42     1750.20     39.59 o 
   0   3   2      785.54      756.67     13.43 o 
   1   3   2     2807.56     2835.36     37.56 o 
   2   3   2      403.50      408.79     11.67 o 
   3   3   2      381.04      443.60     13.29 o 
   4   3   2      431.01      426.72     11.51 o 
   5   3   2      598.13      582.17     15.97 o 
   6   3   2      733.67      722.61     16.78 o 
   7   3   2       45.25       39.79      6.23 o 
   8   3   2        3.42        5.23      5.46 o 
   9   3   2        0.74        3.74      6.98 o 
  10   3   2       55.85       41.21      9.31 o 
  11   3   2       59.36       54.11     10.12 o 
  12   3   2      202.70      160.34     14.66 o 
  13   3   2       24.57       52.13     12.36 o 
 -14   4   2      117.25      149.58     21.54 o 
 -13   4   2        5.63        5.95     11.58 o 
 -12   4   2       53.32       58.80     11.78 o 
 -11   4   2      352.52      350.55     20.43 o 
 -10   4   2     1083.71     1165.56     32.01 o 
  -9   4   2     1679.34     1796.32     29.44 o 
  -8   4   2       24.54       18.28      5.53 o 
  -7   4   2       62.34       62.76      7.64 o 
  -6   4   2     1357.13     1400.88     27.44 o 
  -5   4   2     4755.98     4625.17     52.64 o 
  -4   4   2     9832.50    10004.44    101.94 o 
  -3   4   2        3.41        6.36      2.81 o 
  -2   4   2     1482.65     1316.31     20.56 o 
  -1   4   2     1265.39     1431.66     23.54 o 
   0   4   2      119.14      101.06      4.54 o 
   1   4   2     3475.50     3465.33     45.62 o 
   2   4   2      428.88      450.76     16.43 o 
   3   4   2      132.49      107.87      7.06 o 
   4   4   2     3604.74     3616.16     55.33 o 
   5   4   2      971.00      942.06     16.87 o 
   6   4   2        9.60       12.32      6.03 o 
   7   4   2      247.63      202.22     11.91 o 
   8   4   2       20.75       17.11      6.67 o 
   9   4   2     1260.05     1300.50     33.76 o 
  10   4   2      183.54      229.29     17.34 o 
  11   4   2       90.38       85.58     12.44 o 
  12   4   2        0.46       -2.58     10.42 o 
  13   4   2       20.15        4.91     11.23 o 
 -14   5   2      188.51      202.09     30.50 o 
 -13   5   2      263.74      325.60     24.64 o 
 -12   5   2      344.97      317.48     22.50 o 
 -11   5   2      171.01      211.39     16.74 o 
 -10   5   2      846.59      892.83     29.04 o 
  -9   5   2     1618.15     1676.81     34.19 o 
  -8   5   2      107.91      139.66     13.33 o 
  -7   5   2     2502.23     2597.69     36.90 o 
  -6   5   2     4558.02     4992.16     58.17 o 
  -5   5   2     2967.46     3153.58     39.11 o 
  -4   5   2     2408.12     2535.11     33.65 o 
  -3   5   2     3114.53     3362.26     45.78 o 
  -2   5   2     5989.46     6509.33     80.32 o 
  -1   5   2     2876.06     2953.24     38.46 o 
   0   5   2     9102.08     9914.22    118.05 o 
   1   5   2     2943.74     3270.52     43.69 o 
   2   5   2      628.01      754.42     14.88 o 
   3   5   2      554.64      530.24     14.77 o 
   4   5   2     1382.36     1412.76     26.73 o 
   5   5   2      981.42      909.58     47.09 o 
   6   5   2      991.52     1015.18     26.86 o 
   7   5   2      924.09      991.88     28.05 o 
   8   5   2       24.47       25.40      7.56 o 
   9   5   2      366.67      376.75     18.64 o 
  10   5   2      252.05      230.77     18.50 o 
  11   5   2      303.12      312.77     19.32 o 
  12   5   2      256.69      268.61     19.55 o 
  13   5   2      106.07      114.85     17.84 o 
 -13   6   2       11.04       23.22     16.43 o 
 -12   6   2      138.16       90.08     16.92 o 
 -11   6   2      150.65      136.75     16.18 o 
 -10   6   2      366.21      398.57     22.67 o 
  -9   6   2      173.72      198.08     16.65 o 
  -8   6   2       26.99       42.05      8.69 o 
  -7   6   2      609.79      635.65     26.30 o 
  -6   6   2      219.22      214.39     13.27 o 
  -5   6   2      183.35      170.55     10.20 o 
  -4   6   2      237.39      208.18     10.34 o 
  -3   6   2       76.51       89.17      7.19 o 
  -2   6   2      289.57      291.48     11.30 o 
  -1   6   2      387.94      401.74     11.35 o 
   0   6   2      491.60      597.04     15.43 o 
   1   6   2      351.24      392.23     10.89 o 
   2   6   2      557.02      602.12     17.21 o 
   3   6   2      394.08      441.94     12.88 o 
   4   6   2      160.63      146.63     10.30 o 
   5   6   2      533.88      543.72     18.23 o 
   6   6   2      519.39      540.50     19.70 o 
   7   6   2       73.25       43.99     11.87 o 
   8   6   2        9.79        7.90      7.97 o 
   9   6   2      313.52      319.58     18.78 o 
  10   6   2      130.39      121.01     17.32 o 
  11   6   2       21.97       29.35     12.75 o 
  12   6   2       69.93       71.26     16.06 o 
  13   6   2        2.42       -0.76     15.35 o 
 -13   7   2       20.19       37.27     38.03 o 
 -12   7   2       10.56       -9.02     16.70 o 
 -11   7   2        5.45       -8.91     13.99 o 
 -10   7   2        6.11        6.92     13.18 o 
  -9   7   2      162.36      146.31     15.15 o 
  -8   7   2        6.56        2.87      8.49 o 
  -7   7   2       80.09       71.67     11.52 o 
  -6   7   2      118.17      130.99     12.86 o 
  -5   7   2        3.97        3.88      6.46 o 
  -4   7   2      219.42      247.63     17.13 o 
  -3   7   2      691.93      688.26     16.72 o 
  -2   7   2       53.75       59.05      6.20 o 
  -1   7   2        1.08        0.86      4.06 o 
   0   7   2        1.66       -0.21      3.88 o 
   1   7   2       21.10       26.60      5.18 o 
   2   7   2      164.42      153.72      8.35 o 
   3   7   2       21.88       37.41      6.27 o 
   4   7   2      218.08      221.81     12.32 o 
   5   7   2      439.24      441.80     19.17 o 
   6   7   2      301.16      340.17     18.32 o 
   7   7   2      277.91      268.96     17.57 o 
   8   7   2        9.45       22.57     10.92 o 
   9   7   2       51.79       52.29     12.61 o 
  10   7   2       85.16       92.15     14.81 o 
  11   7   2       49.96       65.75     14.83 o 
  12   7   2       60.35       72.66     16.90 o 
 -12   8   2        0.63       -3.50     18.75 o 
 -11   8   2       43.30       59.82     20.37 o 
 -10   8   2      202.45      190.09     24.77 o 
  -9   8   2      105.23       90.88     16.84 o 
  -8   8   2       48.98       62.34     13.21 o 
  -7   8   2       91.33       74.19     14.45 o 
  -6   8   2      267.74      241.93     19.42 o 
  -5   8   2      135.15      146.13     16.70 o 
  -4   8   2      814.00      875.34     29.86 o 
  -3   8   2      496.87      477.63     24.84 o 
  -2   8   2      497.91      565.15     21.48 o 
  -1   8   2      133.54      169.52     14.51 o 
   0   8   2       26.20       38.80      7.13 o 
   1   8   2       27.44       24.74      7.09 o 
   2   8   2      499.89      502.38     20.44 o 
   3   8   2      768.03      760.86     25.36 o 
   4   8   2        7.65       11.54      8.33 o 
   5   8   2      176.79      196.93     15.99 o 
   6   8   2        2.34       13.34      8.46 o 
   7   8   2        2.56       12.09      8.89 o 
   8   8   2       46.14       32.14     11.87 o 
   9   8   2       34.41       55.83     14.25 o 
  10   8   2       77.17       72.79     15.03 o 
  11   8   2        6.00       19.65     13.92 o 
  12   8   2        9.96       28.50     16.22 o 
 -12   9   2       71.97       48.13     31.74 o 
 -11   9   2      342.15      355.09     35.36 o 
 -10   9   2      156.32      115.52     32.13 o 
  -9   9   2      190.72      207.28     29.73 o 
  -8   9   2      253.39      342.57     30.14 o 
  -7   9   2      825.63      883.16     37.30 o 
  -6   9   2      341.71      368.14     28.46 o 
  -5   9   2      480.03      444.52     28.98 o 
  -4   9   2       19.93       34.57     16.08 o 
  -3   9   2     1236.57     1383.08     35.52 o 
  -2   9   2      914.49      908.13     32.17 o 
  -1   9   2       19.91        7.95      8.60 o 
   0   9   2      592.33      590.26     25.98 o 
   1   9   2      718.71      739.89     28.72 o 
   2   9   2      405.20      478.08     27.64 o 
   3   9   2       29.43       22.14     10.32 o 
   4   9   2       20.51       34.44     10.89 o 
   5   9   2      440.30      362.52     46.84 o 
   6   9   2       67.18       93.03     19.36 o 
   7   9   2      318.47      335.57     23.04 o 
   8   9   2       42.88       47.50     15.19 o 
   9   9   2       74.48       67.83     24.49 o 
  10   9   2       34.86       -7.92     16.07 o 
  11   9   2      124.24      167.17     27.93 o 
 -11  10   2      268.95      345.11     41.46 o 
 -10  10   2       73.63       25.42     23.26 o 
  -9  10   2      151.12      164.73     32.93 o 
  -8  10   2      157.54      136.11     22.69 o 
  -7  10   2      151.71      124.62     20.74 o 
  -6  10   2      470.39      516.05     34.08 o 
  -5  10   2      686.66      896.59     41.26 o 
  -4  10   2       12.33       -3.58     13.98 o 
  -3  10   2      105.29       94.75     16.76 o 
  -2  10   2      134.79      143.01     15.69 o 
  -1  10   2      208.52      249.86     23.84 o 
   0  10   2     1534.17     1693.10     65.68 o 
   1  10   2       25.58       10.61     11.25 o 
   2  10   2        0.86        1.63     10.28 o 
   3  10   2       14.05       36.64     12.69 o 
   4  10   2      104.39      126.48     16.54 o 
   5  10   2      372.80      359.03     29.31 o 
   6  10   2       94.85       70.52     18.24 o 
   7  10   2       11.05        9.80     15.41 o 
   8  10   2       19.93        4.34     18.74 o 
   9  10   2       57.94       64.35     26.37 o 
  10  10   2       36.98       48.81     25.57 o 
 -10  11   2       39.95       17.66     23.74 o 
  -9  11   2       67.84       31.86     20.25 o 
  -8  11   2      173.18      181.13     26.28 o 
  -7  11   2       92.81      113.11     21.52 o 
  -6  11   2       13.60       20.68     28.19 o 
  -5  11   2      117.07      115.73     23.22 o 
  -4  11   2      563.13      656.19    100.81 o 
  -3  11   2      209.47      139.15     33.67 o 
  -2  11   2      338.52      230.72     34.99 o 
  -1  11   2      153.91      155.23     24.84 o 
   0  11   2        2.72        7.05     15.06 o 
   1  11   2       86.69       74.83     20.31 o 
   2  11   2      494.06      366.45     35.18 o 
   3  11   2      145.11      134.13     24.49 o 
   4  11   2        5.31       43.69     15.42 o 
   5  11   2        3.67        6.35     13.90 o 
   6  11   2        9.97        7.63     19.98 o 
   7  11   2       30.75       44.92     19.63 o 
   8  11   2       36.24       48.48     24.39 o 
   9  11   2       13.45       -4.48     22.79 o 
  -9  12   2       10.50        2.95     31.53 o 
  -8  12   2       23.53       28.28     33.25 o 
  -7  12   2        8.78      -11.49     27.84 o 
  -6  12   2       29.17      -11.73     28.02 o 
  -5  12   2       25.95       25.94     27.32 o 
  -4  12   2       48.05       41.21     27.51 o 
  -3  12   2       40.78       36.41     27.69 o 
  -2  12   2        1.77       -1.81     21.37 o 
  -1  12   2       52.54       43.43     27.07 o 
   0  12   2       21.60       26.39     19.16 o 
   1  12   2        3.47       -9.70     15.29 o 
   2  12   2        0.78       -5.98     15.45 o 
   3  12   2        5.27        5.92     17.44 o 
   4  12   2        0.16       -4.68     18.32 o 
   5  12   2        3.77       15.31     20.47 o 
   6  12   2       13.82       -1.93     16.14 o 
   7  12   2       15.35        1.06     20.54 o 
   8  12   2        2.51        3.48     22.93 o 
  -7  13   2       33.95       44.62     47.32 o 
  -6  13   2        8.09       42.84     33.23 o 
  -5  13   2      150.61       29.63     31.19 o 
  -4  13   2       52.22       52.36     32.65 o 
  -3  13   2        8.40       13.87     28.06 o 
  -2  13   2        3.19        1.99     24.50 o 
  -1  13   2       24.55       30.61     27.90 o 
   0  13   2      398.09      239.42     41.81 o 
   1  13   2        8.74        1.58     19.14 o 
   2  13   2        3.05       -7.13     18.47 o 
   3  13   2        6.39      -18.12     18.12 o 
   4  13   2       42.41       21.82     22.70 o 
   5  13   2       91.72       27.07     23.42 o 
   6  13   2        3.85       26.23     23.15 o 
   7  13   2        1.01       14.64     31.35 o 
  -5  14   2      176.31      153.74     78.46 o 
  -4  14   2      121.08      211.19     47.78 o 
  -3  14   2       37.18       36.75     32.28 o 
  -2  14   2       74.40       41.07     31.65 o 
  -1  14   2      104.37       63.68     34.76 o 
   0  14   2      176.56      122.70     64.93 o 
   1  14   2       36.02      -26.05     26.05 o 
   2  14   2       94.67      123.59     29.45 o 
   3  14   2       28.76       34.71     24.88 o 
   4  14   2       94.62      126.03     31.53 o 
   5  14   2       85.03       69.68     29.52 o 
  -1  15   2       71.99       36.86     33.15 o 
   0  15   2       64.56       52.18     35.49 o 
   1  15   2       12.49      -18.94     29.04 o 
 -14   1   3      120.15      112.15     16.07 o 
 -13   1   3       23.85       43.02     11.13 o 
 -12   1   3        8.89        3.82      8.29 o 
 -11   1   3      311.53      275.39     18.46 o 
 -10   1   3      183.36      212.12     12.08 o 
  -9   1   3      151.42      172.08     10.85 o 
  -8   1   3     2699.42     2677.39     34.81 o 
  -7   1   3      271.20      284.48     11.92 o 
  -6   1   3     1782.07     1832.60     30.51 o 
  -5   1   3     1807.48     1776.95     23.70 o 
  -4   1   3    10519.53    10530.10    116.57 o 
  -3   1   3     1180.30     1069.51     15.80 o 
  -2   1   3     1893.98     1669.28     22.21 o 
  -1   1   3    11724.94    11327.35    167.92 o 
   0   1   3      586.86      508.98     10.19 o 
   1   1   3     5811.79     5451.06     61.54 o 
   2   1   3     3280.92     3043.93     32.41 o 
   3   1   3      163.02      140.62      5.59 o 
   4   1   3      106.20       52.93      7.08 o 
   5   1   3     1457.43     1398.40     24.47 o 
   6   1   3        1.33        2.05      3.60 o 
   7   1   3      273.50      256.23     11.45 o 
   8   1   3      386.88      336.32     16.82 o 
   9   1   3      682.63      705.44     24.09 o 
  10   1   3        2.73       -0.59      6.78 o 
  11   1   3      155.65      123.10     12.22 o 
  12   1   3       17.26        8.32      9.71 o 
  13   1   3        1.98       -4.12     11.03 o 
 -14   2   3       50.31       43.09     14.33 o 
 -13   2   3      104.22       94.94     12.65 o 
 -12   2   3      766.95      786.86     24.76 o 
 -11   2   3     1311.24     1320.71     28.63 o 
 -10   2   3     1085.06     1138.84     27.83 o 
  -9   2   3        1.22        3.97      5.57 o 
  -8   2   3        2.37        0.83      4.88 o 
  -7   2   3      202.27      207.33      9.59 o 
  -6   2   3     1956.25     1749.90     25.73 o 
  -5   2   3     3564.57     3681.52     39.34 o 
  -4   2   3        2.81        1.65      2.36 o 
  -3   2   3      517.25      467.80      9.34 o 
  -2   2   3     1142.26     1008.06     16.48 o 
  -1   2   3      360.06      328.63      9.61 o 
   0   2   3    14501.41    14415.46    163.15 o 
   1   2   3     1883.83     1956.30     27.03 o 
   2   2   3        4.83        0.11      2.53 o 
   3   2   3       21.97       17.10      2.97 o 
   4   2   3      124.54      133.85      6.79 o 
   5   2   3     1214.37     1275.70     21.02 o 
   6   2   3      369.23      416.81     13.57 o 
   7   2   3      981.20      954.10     21.11 o 
   8   2   3     1103.11     1019.68     26.49 o 
   9   2   3      301.27      325.08     15.83 o 
  10   2   3       16.03       22.50      8.04 o 
  11   2   3       40.71       14.98      8.99 o 
  12   2   3       98.71       71.20     12.61 o 
  13   2   3      208.17      220.83     18.60 o 
 -14   3   3       45.06       59.71     16.13 o 
 -13   3   3        8.52        6.47     10.36 o 
 -12   3   3       14.94       10.95     10.24 o 
 -11   3   3      250.00      263.81     16.26 o 
 -10   3   3      398.04      422.81     18.67 o 
  -9   3   3     1327.34     1345.69     27.09 o 
  -8   3   3       44.42       67.08      7.00 o 
  -7   3   3      190.81      185.00      8.88 o 
  -6   3   3     1096.41     1132.38     18.76 o 
  -5   3   3      840.92      791.60     14.82 o 
  -4   3   3       71.24       68.47      4.80 o 
  -3   3   3      799.66      771.91     13.89 o 
  -2   3   3      566.79      582.61     11.27 o 
  -1   3   3     1777.18     1789.08     29.70 o 
   0   3   3      413.69      408.23     13.20 o 
   1   3   3     3539.95     3456.85     44.55 o 
   2   3   3      541.99      588.00     13.10 o 
   3   3   3      334.58      346.36     10.84 o 
   4   3   3     2352.26     2077.84     29.46 o 
   5   3   3       14.59       20.43      3.53 o 
   6   3   3        1.85        8.90      4.34 o 
   7   3   3      192.17      197.28     10.82 o 
   8   3   3      362.72      357.35     16.64 o 
   9   3   3        3.92       -0.99      7.00 o 
  10   3   3      637.60      637.66     24.68 o 
  11   3   3      263.69      252.75     18.91 o 
  12   3   3       15.05        6.52      9.79 o 
  13   3   3        1.93       13.48     11.61 o 
 -14   4   3       31.87       12.64     14.32 o 
 -13   4   3       10.83       13.24     11.84 o 
 -12   4   3       27.81       48.99     13.43 o 
 -11   4   3      194.02      262.83     17.92 o 
 -10   4   3       34.56       35.56      8.42 o 
  -9   4   3       55.93       37.18      6.60 o 
  -8   4   3       81.07       68.27      7.02 o 
  -7   4   3     1668.11     1740.58     27.64 o 
  -6   4   3      686.29      658.95     14.52 o 
  -5   4   3      102.27      118.91      6.58 o 
  -4   4   3      298.46      271.02      8.28 o 
  -3   4   3      120.61      135.13      6.28 o 
  -2   4   3     3860.96     3973.51     48.04 o 
  -1   4   3     3540.59     3755.10     56.47 o 
   0   4   3     2392.14     2326.15     32.38 o 
   1   4   3     1114.05     1156.15     22.15 o 
   2   4   3     2194.10     2257.84     36.35 o 
   3   4   3     1213.22     1202.70     23.51 o 
   4   4   3      206.41      215.23     15.17 o 
   5   4   3       11.22        9.97      4.93 o 
   6   4   3      106.67       87.42      7.82 o 
   7   4   3      118.92      109.28      9.09 o 
   8   4   3       63.98       53.37      8.51 o 
   9   4   3      109.06      107.56     11.25 o 
  10   4   3      214.01      201.29     15.02 o 
  11   4   3        3.48        6.71      9.36 o 
  12   4   3        5.35        9.16     10.45 o 
  13   4   3       24.76       41.84     13.66 o 
 -14   5   3       22.58       39.94     40.10 o 
 -13   5   3       15.32       27.13     13.80 o 
 -12   5   3        0.62      -11.29     11.66 o 
 -11   5   3       16.55       26.29     12.73 o 
 -10   5   3        5.12        4.11      8.51 o 
  -9   5   3       18.03       14.84      7.53 o 
  -8   5   3       83.68       95.31      8.37 o 
  -7   5   3      690.79      716.97     16.65 o 
  -6   5   3       15.32       19.71      5.38 o 
  -5   5   3      270.30      269.78      9.71 o 
  -4   5   3      375.85      410.29     11.34 o 
  -3   5   3     1512.36     1504.88     24.59 o 
  -2   5   3     4639.03     4991.47     68.81 o 
  -1   5   3     4675.73     4922.65     63.02 o 
   0   5   3     2879.72     2937.18     40.31 o 
   1   5   3     4051.28     4135.82     54.90 o 
   2   5   3       72.34       77.33      6.41 o 
   3   5   3      315.75      316.85     13.41 o 
   4   5   3     1689.68     1782.28     34.40 o 
   5   5   3        9.60       19.12      5.96 o 
   6   5   3       54.46       47.82      7.56 o 
   7   5   3      185.13      183.71     12.25 o 
   8   5   3        7.99        5.11      7.49 o 
   9   5   3      632.42      678.35     24.46 o 
  10   5   3        6.34        6.34      9.01 o 
  11   5   3        6.75        5.70      9.69 o 
  12   5   3        0.20        2.84     11.03 o 
  13   5   3        0.82       -7.17     12.44 o 
 -13   6   3        3.68        7.72     18.49 o 
 -12   6   3      186.60      137.56     24.64 o 
 -11   6   3      281.71      360.08     27.67 o 
 -10   6   3      904.50     1006.74     48.04 o 
  -9   6   3      361.41      388.43     19.66 o 
  -8   6   3      399.43      412.71     19.05 o 
  -7   6   3      203.27      207.93     12.14 o 
  -6   6   3      676.63      707.92     17.90 o 
  -5   6   3     2594.56     2728.15     40.26 o 
  -4   6   3     1230.89     1273.87     28.70 o 
  -3   6   3      184.11      259.10     11.68 o 
  -2   6   3       65.75       57.19      5.86 o 
  -1   6   3       63.11       64.75      5.79 o 
   0   6   3     1221.66     1221.78     22.32 o 
   1   6   3     1013.11     1037.05     19.93 o 
   2   6   3      810.12      786.14     24.28 o 
   3   6   3      969.38      917.75     22.21 o 
   4   6   3      128.32      132.99      9.63 o 
   5   6   3      205.63      198.43     12.30 o 
   6   6   3      806.71      858.40     28.81 o 
   7   6   3      792.85      826.05     24.13 o 
   8   6   3        0.67        6.55      7.89 o 
   9   6   3        6.18        0.94      8.57 o 
  10   6   3       38.84       18.74     10.70 o 
  11   6   3      159.48      136.87     15.93 o 
  12   6   3       23.09       23.14     14.48 o 
 -13   7   3       38.02       10.96     21.40 o 
 -12   7   3      190.94      218.92     28.58 o 
 -11   7   3      201.26      203.29     25.72 o 
 -10   7   3      418.32      452.34     32.99 o 
  -9   7   3     1021.93     1103.27     38.73 o 
  -8   7   3       36.29       42.87     11.38 o 
  -7   7   3      808.92      842.41     36.01 o 
  -6   7   3     1254.27     1279.45     33.32 o 
  -5   7   3      144.40      157.21     14.20 o 
  -4   7   3        9.31        5.06      6.69 o 
  -3   7   3      188.99      175.67     11.17 o 
  -2   7   3     2542.79     2733.01     41.41 o 
  -1   7   3      425.02      410.37     12.39 o 
   0   7   3       74.11       92.27      7.33 o 
   1   7   3        9.16       19.96      5.18 o 
   2   7   3      108.44      116.34      8.52 o 
   3   7   3      411.55      403.48     15.32 o 
   4   7   3     1762.18     1856.99     34.53 o 
   5   7   3      201.55      230.70     13.76 o 
   6   7   3       63.42       48.96      8.96 o 
   7   7   3      139.25      127.87     13.85 o 
   8   7   3       29.80       30.36     10.41 o 
   9   7   3      366.36      406.93     27.02 o 
  10   7   3      227.97      229.35     20.04 o 
  11   7   3      144.47      136.00     17.74 o 
  12   7   3       66.63       45.76     16.42 o 
 -12   8   3        1.32      -11.62     18.84 o 
 -11   8   3       18.77       37.21     18.69 o 
 -10   8   3       71.61       69.12     16.87 o 
  -9   8   3      345.62      366.59     25.12 o 
  -8   8   3       25.14       -0.20      9.92 o 
  -7   8   3      174.60      213.20     22.87 o 
  -6   8   3      191.77      174.15     19.98 o 
  -5   8   3      455.31      517.63     25.14 o 
  -4   8   3      440.89      471.26     20.96 o 
  -3   8   3      126.67      167.97     14.85 o 
  -2   8   3        3.79        6.78      6.95 o 
  -1   8   3       59.12       50.30      9.03 o 
   0   8   3      799.45      842.40     25.51 o 
   1   8   3      530.09      628.73     26.30 o 
   2   8   3      320.27      311.71     20.08 o 
   3   8   3       20.42       24.42      9.44 o 
   4   8   3        3.48       12.24      7.76 o 
   5   8   3       45.21       26.07      9.05 o 
   6   8   3        6.54        6.13      9.38 o 
   7   8   3      100.00       95.15     12.97 o 
   8   8   3       12.69       11.39      9.71 o 
   9   8   3      125.74      115.28     19.76 o 
  10   8   3        0.66        4.42     12.58 o 
  11   8   3       87.02      102.70     17.75 o 
 -12   9   3       61.48       39.34     29.92 o 
 -11   9   3       60.28       49.79     20.32 o 
 -10   9   3        5.24      -14.77     14.77 o 
  -9   9   3       11.21       14.59     13.14 o 
  -8   9   3        1.61       11.60     13.18 o 
  -7   9   3       88.76       88.34     24.23 o 
  -6   9   3        1.36       -5.17     17.50 o 
  -5   9   3       51.47       62.66     14.62 o 
  -4   9   3       38.87       48.23     18.69 o 
  -3   9   3      704.28      694.20     33.34 o 
  -2   9   3       18.79       22.86     10.86 o 
  -1   9   3       81.11       96.58     13.16 o 
   0   9   3        0.20       -8.33      8.33 o 
   1   9   3      111.49      158.54     15.79 o 
   2   9   3      112.69       76.04     14.65 o 
   3   9   3      405.89      355.04     23.31 o 
   4   9   3        0.88       -6.88      9.62 o 
   5   9   3      146.16      146.64     17.52 o 
   6   9   3      299.25      257.32     22.69 o 
   7   9   3        2.49       21.26     12.72 o 
   8   9   3      247.27      286.79     25.65 o 
   9   9   3      319.12      342.79     32.55 o 
  10   9   3        9.50        5.31     18.02 o 
  11   9   3        0.20       -2.90     18.36 o 
 -11  10   3      146.07      124.19     31.86 o 
 -10  10   3        0.48        9.61     20.56 o 
  -9  10   3        1.04       15.83     20.14 o 
  -8  10   3       57.94       69.64     19.48 o 
  -7  10   3       12.24       25.72     15.69 o 
  -6  10   3        7.01       23.43     19.30 o 
  -5  10   3      186.71      188.19     21.64 o 
  -4  10   3       34.35       10.35     15.18 o 
  -3  10   3      110.63      145.43     18.84 o 
  -2  10   3      125.86      100.75     16.55 o 
  -1  10   3      278.95      342.82     25.74 o 
   0  10   3      590.30      576.22     32.75 o 
   1  10   3      175.39      228.30     22.51 o 
   2  10   3       57.71       65.24     13.44 o 
   3  10   3      567.81      555.75     29.36 o 
   4  10   3       22.80       23.53     11.84 o 
   5  10   3       74.60       62.64     17.26 o 
   6  10   3       67.35       74.38     16.05 o 
   7  10   3      259.59      217.44     22.92 o 
   8  10   3       47.72       54.54     23.33 o 
   9  10   3       50.81       27.08     22.88 o 
  10  10   3       33.05       23.67     25.38 o 
 -10  11   3      144.26      127.13     46.87 o 
  -9  11   3      114.77      136.29     30.16 o 
  -8  11   3      307.53      282.49     30.23 o 
  -7  11   3      257.60      336.34     31.87 o 
  -6  11   3      215.08      134.38     41.03 o 
  -5  11   3      515.63      460.42     65.73 o 
  -4  11   3      417.01      426.92     37.54 o 
  -3  11   3      381.70      385.82     35.37 o 
  -2  11   3      171.11      193.90     22.01 o 
  -1  11   3      160.90      103.19     17.79 o 
   0  11   3     1214.23     1314.26     48.99 o 
   1  11   3      120.15       76.42     16.89 o 
   2  11   3       49.15       52.80     19.62 o 
   3  11   3       82.94      108.03     19.32 o 
   4  11   3      267.74      285.09     27.76 o 
   5  11   3      396.71      370.52     31.66 o 
   6  11   3       14.08       25.18     16.51 o 
   7  11   3       66.43       53.33     19.50 o 
   8  11   3       60.85       47.40     29.48 o 
   9  11   3      124.95      151.82     32.37 o 
  -9  12   3       80.71       94.15     61.65 o 
  -8  12   3      169.95      178.86     64.05 o 
  -7  12   3      103.04       74.85     38.67 o 
  -6  12   3       66.33       66.22     30.74 o 
  -5  12   3      297.27      454.20     59.17 o 
  -4  12   3       74.18       85.14     31.05 o 
  -3  12   3       37.96       28.77     26.99 o 
  -2  12   3       57.09       -0.41     23.30 o 
  -1  12   3      143.48      164.52     27.02 o 
   0  12   3      459.09      458.05     43.35 o 
   1  12   3       12.23        0.11     17.03 o 
   2  12   3       21.31       10.31     18.81 o 
   3  12   3      132.12      154.75     27.55 o 
   4  12   3       87.18       88.21     24.67 o 
   5  12   3      117.66      150.01     24.18 o 
   6  12   3        7.59        6.50     17.76 o 
   7  12   3       25.45        3.07     18.28 o 
   8  12   3       24.56        2.56     23.48 o 
  -7  13   3       23.38       22.49     35.13 o 
  -6  13   3       51.34       77.02     82.62 o 
  -5  13   3       39.92       29.37     31.29 o 
  -4  13   3       19.71       14.97     29.46 o 
  -3  13   3        4.04        4.66     25.52 o 
  -2  13   3        0.39       10.85     28.47 o 
  -1  13   3        4.05       28.09     26.93 o 
   0  13   3       26.99      -15.56     18.73 o 
   1  13   3       13.59        6.17     19.13 o 
   2  13   3       30.85       56.53     22.21 o 
   3  13   3        2.49      -18.61     18.61 o 
   4  13   3        2.32      -11.53     19.87 o 
   5  13   3        7.37       19.70     22.76 o 
   6  13   3        1.50       16.70     23.59 o 
  -5  14   3        0.06       29.48     35.74 o 
  -4  14   3        0.03       -5.02     31.52 o 
  -3  14   3        1.03      -11.26     27.72 o 
  -2  14   3        0.24       34.41     35.77 o 
  -1  14   3       44.78       38.14     32.43 o 
   0  14   3       11.37        8.72     30.43 o 
   1  14   3       13.81       38.34     24.29 o 
   2  14   3       22.77       45.21     25.10 o 
   3  14   3        3.56        4.98     23.76 o 
   4  14   3        5.34       -5.58     22.18 o 
 -14   0   4      222.27      198.38     32.71 o 
 -13   0   4      352.98      344.43     30.57 o 
 -12   0   4      440.69      306.56     40.61 o 
 -11   0   4      666.51      678.61     37.68 o 
 -10   0   4     1361.16     1469.80     35.03 o 
  -9   0   4      899.77      931.72     30.93 o 
  -8   0   4     1457.16     1409.10     38.68 o 
  -7   0   4     1237.53     1272.04     29.03 o 
  -6   0   4    13971.27    13740.52    208.15 o 
  -5   0   4     6992.37     6990.55    125.03 o 
  -4   0   4     1265.28     1122.98     37.86 o 
  -3   0   4      103.23       43.67      6.34 o 
  -2   0   4     1068.53     1195.48     19.89 o 
  -1   0   4    11447.32    11126.93    148.82 o 
   0   0   4   109110.81   104829.30   1646.30 o 
   1   0   4    16469.57    16564.13    219.63 o 
   2   0   4     5200.23     5134.62     63.94 o 
   3   0   4     3704.61     3468.38     46.51 o 
   4   0   4     4197.39     3965.27     56.93 o 
   5   0   4    12660.16    12041.63    155.55 o 
   6   0   4      815.67      766.11     25.76 o 
   7   0   4       15.65       10.45      7.25 o 
   8   0   4        3.79        6.82      8.33 o 
   9   0   4     1646.58     1723.92     46.89 o 
  10   0   4     1513.32     1579.88     47.42 o 
  11   0   4      523.99      550.07     32.20 o 
  12   0   4      408.78      364.56     29.99 o 
  13   0   4      177.54      208.96     38.48 o 
 -14   1   4       60.46       42.41     13.42 o 
 -13   1   4        6.13        0.86     10.15 o 
 -12   1   4       81.16       61.21     11.05 o 
 -11   1   4      359.18      333.87     15.88 o 
 -10   1   4      197.27      170.75     11.76 o 
  -9   1   4      952.01      987.17     20.34 o 
  -8   1   4      630.33      680.49     23.19 o 
  -7   1   4      274.17      268.93     12.05 o 
  -6   1   4     6825.43     6816.76     73.53 o 
  -5   1   4     1974.06     1951.33     25.91 o 
  -4   1   4     5691.46     5125.57     58.08 o 
  -3   1   4     1484.24     1428.66     21.16 o 
  -2   1   4     2013.70     2013.89     23.15 o 
  -1   1   4      593.09      540.15      9.42 o 
   0   1   4     1743.35     1973.86     25.79 o 
   1   1   4     1235.08     1165.46     17.52 o 
   2   1   4     2171.48     1950.17     23.15 o 
   3   1   4     1464.40     1391.40     17.84 o 
   4   1   4      156.74      176.69      7.52 o 
   5   1   4        9.78       -2.75      3.28 o 
   6   1   4      359.59      406.56     16.22 o 
   7   1   4     2081.28     2060.49     32.28 o 
   8   1   4      367.90      403.46     15.54 o 
   9   1   4      518.81      534.71     18.93 o 
  10   1   4       86.30       66.29      9.84 o 
  11   1   4       53.21       44.24     10.19 o 
  12   1   4       12.05        2.83     10.25 o 
  13   1   4       28.90       20.14     12.85 o 
 -14   2   4        0.52       -0.49     12.01 o 
 -13   2   4       14.26       21.67     11.66 o 
 -12   2   4       10.00       12.75      8.64 o 
 -11   2   4      129.41      127.41     13.03 o 
 -10   2   4        3.79        0.34      6.62 o 
  -9   2   4      275.81      253.82     12.03 o 
  -8   2   4        0.55        0.88      4.48 o 
  -7   2   4      107.65      107.88     10.88 o 
  -6   2   4      722.56      674.56     14.19 o 
  -5   2   4     1657.68     1604.04     22.03 o 
  -4   2   4        3.24        1.43      2.62 o 
  -3   2   4      483.40      464.42     10.96 o 
  -2   2   4     2397.36     2194.98     27.30 o 
  -1   2   4     3676.73     3832.23     48.25 o 
   0   2   4       35.82       35.01      4.17 o 
   1   2   4        9.99        8.94      3.02 o 
   2   2   4      274.67      286.83      9.77 o 
   3   2   4      908.70      904.84     14.83 o 
   4   2   4      688.45      643.99     13.78 o 
   5   2   4     1517.55     1504.04     26.77 o 
   6   2   4      657.12      725.26     17.29 o 
   7   2   4       11.10       11.20      5.53 o 
   8   2   4        0.13       -5.27      5.27 o 
   9   2   4        7.63       11.11      6.60 o 
  10   2   4      177.99      185.48     13.67 o 
  11   2   4        4.89        4.54      8.68 o 
  12   2   4        4.13        6.90     10.41 o 
  13   2   4        0.63       -5.34     12.00 o 
 -14   3   4        0.23       -0.65     13.44 o 
 -13   3   4       53.00       64.22     13.94 o 
 -12   3   4        4.70       -7.67      8.90 o 
 -11   3   4      185.08      192.94     13.40 o 
 -10   3   4      722.53      690.08     20.38 o 
  -9   3   4      220.65      226.16     11.46 o 
  -8   3   4     1212.88     1247.13     22.28 o 
  -7   3   4       86.04       82.18      6.43 o 
  -6   3   4       60.93       51.25      6.34 o 
  -5   3   4      115.33      108.14      6.11 o 
  -4   3   4      174.80      153.83      7.24 o 
  -3   3   4      627.95      624.85     12.50 o 
  -2   3   4     1807.51     1801.35     22.83 o 
  -1   3   4      166.65      203.58      8.68 o 
   0   3   4       24.92       30.26      4.44 o 
   1   3   4      543.82      449.48      9.90 o 
   2   3   4      568.86      593.52     12.17 o 
   3   3   4       63.40       52.99      4.81 o 
   4   3   4        1.73        6.06      3.25 o 
   5   3   4        0.45        1.94      4.16 o 
   6   3   4        1.27       -1.11      5.53 o 
   7   3   4       74.74       63.87      7.67 o 
   8   3   4      238.93      258.12     14.93 o 
   9   3   4     1222.44     1228.80     33.39 o 
  10   3   4       35.72       21.15      8.55 o 
  11   3   4        7.46       11.28      9.18 o 
  12   3   4        1.30       -9.99      9.99 o 
  13   3   4        0.14       12.63     13.12 o 
 -14   4   4      222.58      252.66     26.98 o 
 -13   4   4      114.06       59.72     16.23 o 
 -12   4   4      237.94      271.43     20.48 o 
 -11   4   4      138.31      146.64     15.42 o 
 -10   4   4      218.81      201.60     15.45 o 
  -9   4   4      622.84      651.46     18.05 o 
  -8   4   4      304.82      289.05     12.04 o 
  -7   4   4     2646.16     2714.79     37.61 o 
  -6   4   4      260.37      282.68     10.69 o 
  -5   4   4      219.12      259.27      9.49 o 
  -4   4   4      442.72      500.06     14.83 o 
  -3   4   4       17.00       26.86      4.58 o 
  -2   4   4     4522.78     4388.71     56.97 o 
  -1   4   4     2805.40     2708.40     37.78 o 
   0   4   4      272.56      299.56     12.59 o 
   1   4   4       60.66       60.87      4.74 o 
   2   4   4     1779.42     1940.63     28.73 o 
   3   4   4     1049.41     1165.68     21.34 o 
   4   4   4       10.50        7.42      4.27 o 
   5   4   4     1963.15     2090.73     49.98 o 
   6   4   4     1114.31     1048.87     23.64 o 
   7   4   4      845.64      914.73     24.22 o 
   8   4   4        8.21        8.26      7.02 o 
   9   4   4      156.97      134.09     12.22 o 
  10   4   4      233.65      207.05     16.05 o 
  11   4   4      256.05      289.11     19.08 o 
  12   4   4      271.48      290.46     19.47 o 
  13   4   4       51.46       22.16     15.69 o 
 -14   5   4      251.64      232.50     63.25 o 
 -13   5   4       22.91        1.74     15.57 o 
 -12   5   4      316.93      333.79     25.10 o 
 -11   5   4      397.70      459.00     26.74 o 
 -10   5   4     1518.87     1608.04     39.71 o 
  -9   5   4     1497.53     1585.08     29.13 o 
  -8   5   4      167.81      141.01      9.12 o 
  -7   5   4     1330.60     1305.81     24.80 o 
  -6   5   4     2447.24     2327.92     31.54 o 
  -5   5   4     2032.23     2176.67     30.08 o 
  -4   5   4     1035.88     1037.72     19.55 o 
  -3   5   4      209.98      204.68      8.75 o 
  -2   5   4     1678.86     1801.70     28.30 o 
  -1   5   4      121.78      162.64     11.43 o 
   0   5   4      630.72      647.65     20.74 o 
   1   5   4     1990.49     1912.31     47.47 o 
   2   5   4      307.78      267.53     15.85 o 
   3   5   4      372.29      346.19     17.51 o 
   4   5   4     1172.55     1266.41     24.35 o 
   5   5   4      783.35      817.57     20.74 o 
   6   5   4      914.56      896.28     24.84 o 
   7   5   4      401.19      361.02     16.57 o 
   8   5   4      196.34      227.36     14.55 o 
   9   5   4     1011.99     1040.97     33.26 o 
  10   5   4      467.10      503.14     24.68 o 
  11   5   4      355.48      314.89     21.74 o 
  12   5   4       74.36       79.58     15.22 o 
 -13   6   4       27.34       23.57     18.76 o 
 -12   6   4        6.74        9.66     16.49 o 
 -11   6   4      126.79      105.24     20.03 o 
 -10   6   4      195.78      227.19     28.15 o 
  -9   6   4      166.51      133.36     16.99 o 
  -8   6   4       23.44       28.88      8.39 o 
  -7   6   4       14.45        6.74      6.26 o 
  -6   6   4      136.48      177.39     10.30 o 
  -5   6   4      529.50      574.69     16.96 o 
  -4   6   4        7.82       11.29      5.47 o 
  -3   6   4      343.82      376.93     13.12 o 
  -2   6   4      317.67      318.17     15.18 o 
  -1   6   4      288.89      305.12     12.97 o 
   0   6   4      532.10      579.92     13.58 o 
   1   6   4      302.03      346.13     12.84 o 
   2   6   4     1287.10     1363.23     25.64 o 
   3   6   4      295.14      318.07     13.39 o 
   4   6   4      249.69      259.10     13.02 o 
   5   6   4      393.91      393.52     16.94 o 
   6   6   4      258.28      268.67     15.30 o 
   7   6   4      207.78      228.51     16.29 o 
   8   6   4       61.71       64.63      9.92 o 
   9   6   4      170.28      190.07     20.89 o 
  10   6   4       44.49       35.73     11.50 o 
  11   6   4       60.59       39.59     13.47 o 
  12   6   4       10.42       -7.37     13.29 o 
 -13   7   4       31.69       32.88     30.46 o 
 -12   7   4       12.61       28.13     18.93 o 
 -11   7   4        2.59        5.36     15.83 o 
 -10   7   4        4.48       12.27     13.91 o 
  -9   7   4       42.66       48.38     14.42 o 
  -8   7   4      265.05      297.80     20.93 o 
  -7   7   4      258.99      275.37     17.40 o 
  -6   7   4      568.82      596.09     28.87 o 
  -5   7   4       36.63       57.09     10.58 o 
  -4   7   4        0.07       11.23      6.56 o 
  -3   7   4       51.78       56.36      8.10 o 
  -2   7   4      154.25      160.60     10.93 o 
  -1   7   4        0.16        3.50      6.58 o 
   0   7   4      153.52      177.83     20.68 o 
   1   7   4      128.21      141.80     12.02 o 
   2   7   4      428.36      443.62     16.53 o 
   3   7   4       36.82       43.77      7.05 o 
   4   7   4       14.71       17.65      6.87 o 
   5   7   4        7.33        9.58      6.70 o 
   6   7   4        0.63        8.01      7.00 o 
   7   7   4      106.96       75.45     10.67 o 
   8   7   4        3.09        1.88      8.51 o 
   9   7   4      104.83       94.77     14.29 o 
  10   7   4       23.72       24.66     12.37 o 
  11   7   4       75.49       48.48     15.01 o 
  12   7   4       37.18       52.61     17.39 o 
 -12   8   4        7.20       20.70     20.49 o 
 -11   8   4        8.85        8.18     16.50 o 
 -10   8   4        0.59       -4.68     13.70 o 
  -9   8   4      140.79      159.22     20.20 o 
  -8   8   4       32.84       49.10     14.63 o 
  -7   8   4      116.87      123.92     16.96 o 
  -6   8   4       29.06       28.87     10.51 o 
  -5   8   4      286.74      257.19     20.25 o 
  -4   8   4        1.84        2.65      7.75 o 
  -3   8   4      136.95      135.22     11.38 o 
  -2   8   4       53.30       69.49     10.49 o 
  -1   8   4      428.25      455.75     19.85 o 
   0   8   4      568.95      559.22     21.86 o 
   1   8   4      158.05      126.65     15.50 o 
   2   8   4       98.81       81.47     14.60 o 
   3   8   4      882.72      863.70     33.27 o 
   4   8   4        3.05        7.86      9.57 o 
   5   8   4      384.34      373.02     24.97 o 
   6   8   4        1.49        1.42      9.72 o 
   7   8   4       50.13       28.27     12.75 o 
   8   8   4       83.82       75.96     15.08 o 
   9   8   4       23.04       19.18     14.62 o 
  10   8   4       69.80       58.08     17.61 o 
  11   8   4      111.50      156.90     25.07 o 
 -12   9   4      110.61      129.71     31.29 o 
 -11   9   4      392.08      417.22     38.30 o 
 -10   9   4      350.42      358.75     42.75 o 
  -9   9   4      243.60      186.52     25.27 o 
  -8   9   4      144.59      127.33     35.18 o 
  -7   9   4      102.87      100.79     17.09 o 
  -6   9   4      489.21      569.26     29.63 o 
  -5   9   4     1598.80     1736.61     46.76 o 
  -4   9   4      301.11      279.58     32.49 o 
  -3   9   4       18.03        0.31     10.25 o 
  -2   9   4      731.23      740.41     42.58 o 
  -1   9   4      341.26      387.97     22.65 o 
   0   9   4      710.95      690.10     34.24 o 
   1   9   4      254.97      243.20     21.79 o 
   2   9   4      250.54      263.60     25.01 o 
   3   9   4      108.52      116.63     15.27 o 
   4   9   4     1003.82     1092.05     39.76 o 
   5   9   4      737.56      761.69     35.46 o 
   6   9   4      164.06      187.76     21.43 o 
   7   9   4       82.15       67.22     16.25 o 
   8   9   4      133.24       93.06     19.95 o 
   9   9   4      400.42      442.52     37.33 o 
  10   9   4      230.12      252.89     31.31 o 
 -11  10   4      224.84      162.82     32.10 o 
 -10  10   4      117.59      105.21     28.85 o 
  -9  10   4      216.01      273.03     34.59 o 
  -8  10   4      274.04      448.18     40.13 o 
  -7  10   4       59.51       78.88     17.27 o 
  -6  10   4       66.44       52.95     34.18 o 
  -5  10   4      243.77      311.02     61.91 o 
  -4  10   4      522.91      586.64     34.40 o 
  -3  10   4      617.08      712.04     76.36 o 
  -2  10   4        9.40       -7.66     11.54 o 
  -1  10   4       20.48       29.52     13.04 o 
   0  10   4      995.22      964.64     42.21 o 
   1  10   4      222.00      239.76     20.12 o 
   2  10   4      118.50      136.34     16.45 o 
   3  10   4      354.39      291.17     28.78 o 
   4  10   4      126.72      139.29     18.51 o 
   5  10   4      275.45      277.24     24.07 o 
   6  10   4      163.31      173.18     20.92 o 
   7  10   4      120.22      177.96     22.09 o 
   8  10   4      167.73       85.08     33.48 o 
   9  10   4      172.30      168.77     27.60 o 
  10  10   4       22.70       44.99     24.98 o 
 -10  11   4       18.83       35.36     26.23 o 
  -9  11   4        8.91       21.63     23.06 o 
  -8  11   4       52.49       56.14     22.56 o 
  -7  11   4      210.63      246.96     58.85 o 
  -6  11   4       82.99      107.64     24.02 o 
  -5  11   4       79.12       76.91     22.63 o 
  -4  11   4       71.21       54.03     20.71 o 
  -3  11   4        9.98       25.96     14.50 o 
  -2  11   4        2.74       11.24     14.23 o 
  -1  11   4      205.61      190.78     22.71 o 
   0  11   4      291.53      307.63     37.24 o 
   1  11   4       12.14       -6.92     12.52 o 
   2  11   4      106.63       84.01     18.01 o 
   3  11   4        0.28        2.13     12.25 o 
   4  11   4      116.10       76.45     19.36 o 
   5  11   4      154.32      121.37     24.98 o 
   6  11   4       14.67       12.21     15.50 o 
   7  11   4        8.59       34.08     19.26 o 
   8  11   4        1.39        9.18     19.01 o 
   9  11   4       52.28       18.62     26.69 o 
  -9  12   4        0.68       22.17     31.63 o 
  -8  12   4       20.28        7.81     34.51 o 
  -7  12   4       42.57       31.51     33.39 o 
  -6  12   4       12.08      -18.97     25.15 o 
  -5  12   4       60.79       84.11     24.82 o 
  -4  12   4       11.74       33.58     20.62 o 
  -3  12   4        7.00        8.57     24.10 o 
  -2  12   4       30.81       44.40     21.28 o 
  -1  12   4       49.24       24.14     19.93 o 
   0  12   4       94.26       26.98     20.69 o 
   1  12   4       46.46       15.41     18.68 o 
   2  12   4       32.23       13.03     21.57 o 
   3  12   4        0.65       -0.77     18.68 o 
   4  12   4        4.49       -4.65     31.70 o 
   5  12   4       13.72       14.69     16.34 o 
   6  12   4        1.08      -10.76     16.45 o 
   7  12   4        0.70        7.42     18.57 o 
  -7  13   4       22.96      -11.85     51.56 o 
  -6  13   4        2.86      -27.86     44.68 o 
  -5  13   4       70.14       68.18     64.61 o 
  -4  13   4       30.34       37.55     32.87 o 
  -3  13   4        6.61        9.34     27.66 o 
  -2  13   4        7.11       34.91     30.90 o 
  -1  13   4        1.05      -14.33     25.81 o 
   0  13   4       38.26       48.76     22.68 o 
   1  13   4        7.26       18.94     19.52 o 
   2  13   4       20.33      -11.69     19.05 o 
   3  13   4        0.46       32.75     22.00 o 
   4  13   4        6.00      -17.88     19.94 o 
   5  13   4       27.11       18.70     23.00 o 
   6  13   4       13.57       -3.66     22.03 o 
  -5  14   4      148.18       94.24     38.77 o 
  -4  14   4       81.15      103.98     39.54 o 
  -3  14   4       17.61       34.27     34.54 o 
  -2  14   4       31.26       76.35     37.37 o 
  -1  14   4      129.01      102.74     38.03 o 
   0  14   4      217.63      304.46     51.50 o 
   1  14   4       51.60       73.94     27.07 o 
   2  14   4       79.43      144.38     30.82 o 
   3  14   4       48.53       42.03     24.97 o 
   4  14   4      188.78      161.70     36.28 o 
 -14   1   5        4.21       -3.78     11.91 o 
 -13   1   5       94.30       86.99     13.84 o 
 -12   1   5      295.57      324.89     20.05 o 
 -11   1   5      455.03      434.77     23.09 o 
 -10   1   5      155.29      152.03     11.43 o 
  -9   1   5        5.68        0.87      4.97 o 
  -8   1   5      220.07      236.25     10.03 o 
  -7   1   5     3689.64     3579.95     55.04 o 
  -6   1   5     1494.88     1493.59     22.04 o 
  -5   1   5      667.01      667.21     13.93 o 
  -4   1   5       79.86       66.34      5.18 o 
  -3   1   5       81.71       66.60      4.30 o 
  -2   1   5     1461.81     1421.40     18.48 o 
  -1   1   5    10643.28     9639.61     96.34 o 
   0   1   5    24057.06    23762.39    228.63 o 
   1   1   5     4556.84     4498.10     53.86 o 
   2   1   5       24.00       27.10      3.28 o 
   3   1   5       39.97       21.49      3.96 o 
   4   1   5      362.48      434.31     12.37 o 
   5   1   5       16.87       10.92      5.42 o 
   6   1   5      598.03      604.61     16.60 o 
   7   1   5      611.97      597.23     17.74 o 
   8   1   5      457.81      437.96     16.49 o 
   9   1   5       15.13        7.40      6.80 o 
  10   1   5      137.27      157.67     13.01 o 
  11   1   5       61.17       45.27     10.99 o 
  12   1   5      126.59      130.56     15.76 o 
  13   1   5       70.31       66.76     16.98 o 
 -14   2   5      202.86      199.31     17.55 o 
 -13   2   5       41.86       30.11     11.26 o 
 -12   2   5        3.00       -2.25      9.21 o 
 -11   2   5      235.61      200.97     16.77 o 
 -10   2   5       12.38       15.94      6.92 o 
  -9   2   5     2425.18     2364.13     36.41 o 
  -8   2   5      428.68      446.15     16.16 o 
  -7   2   5        1.86       -0.95      3.58 o 
  -6   2   5        5.03        4.94      3.49 o 
  -5   2   5       87.24       86.45      7.38 o 
  -4   2   5       29.77       17.54      4.63 o 
  -3   2   5     1078.39      874.62     13.83 o 
  -2   2   5      186.98      179.52      6.11 o 
  -1   2   5       22.36       46.13      4.15 o 
   0   2   5     3832.87     3863.02     42.42 o 
   1   2   5     3200.07     3727.41     41.66 o 
   2   2   5     2669.56     2793.12     33.60 o 
   3   2   5     1406.68     1432.70     21.03 o 
   4   2   5     2589.30     2387.31     31.26 o 
   5   2   5     4477.14     4226.07     51.30 o 
   6   2   5      261.30      264.99     11.59 o 
   7   2   5       66.45       86.84      8.01 o 
   8   2   5        4.17        9.47      5.78 o 
   9   2   5     1365.08     1362.11     35.24 o 
  10   2   5     1028.91     1090.86     30.39 o 
  11   2   5      265.52      311.83     19.67 o 
  12   2   5        6.28       -8.24     10.46 o 
  13   2   5        1.24        0.90     16.76 o 
 -14   3   5       73.41       77.69     17.81 o 
 -13   3   5       23.65        7.87     11.28 o 
 -12   3   5      187.55      217.22     17.24 o 
 -11   3   5      119.40      103.59     10.90 o 
 -10   3   5       14.80       14.30      6.71 o 
  -9   3   5       11.47        9.60      5.74 o 
  -8   3   5       46.86       43.66      6.14 o 
  -7   3   5      384.27      402.46     16.61 o 
  -6   3   5       20.16       10.63      3.66 o 
  -5   3   5      859.01      814.91     15.29 o 
  -4   3   5        1.71       -1.83      3.37 o 
  -3   3   5     1121.79     1300.84     20.90 o 
  -2   3   5      507.94      542.39     11.58 o 
  -1   3   5      465.54      482.42     10.72 o 
   0   3   5     2414.53     2297.12     32.83 o 
   1   3   5       62.01       45.12      5.71 o 
   2   3   5        7.49        2.52      3.10 o 
   3   3   5        2.88       20.45      3.75 o 
   4   3   5      358.77      380.44     10.83 o 
   5   3   5      458.73      494.95     14.83 o 
   6   3   5        9.20        7.49      5.59 o 
   7   3   5      992.19     1017.77     23.94 o 
   8   3   5      229.90      208.79     14.73 o 
   9   3   5       63.06       36.22     12.95 o 
  10   3   5       26.46       23.68      9.13 o 
  11   3   5      171.23      175.33     15.12 o 
  12   3   5       88.22       87.97     13.69 o 
  13   3   5       34.38       25.84     23.17 o 
 -14   4   5       58.52       67.25     22.20 o 
 -13   4   5       14.67       -7.35     14.62 o 
 -12   4   5       15.32       -1.40     11.31 o 
 -11   4   5       17.15       20.85      8.67 o 
 -10   4   5      360.96      353.68     15.72 o 
  -9   4   5      112.05      137.22     10.85 o 
  -8   4   5      119.10      106.76     12.52 o 
  -7   4   5      159.66      170.50      8.99 o 
  -6   4   5      247.45      231.62      9.52 o 
  -5   4   5      768.10      734.14     15.06 o 
  -4   4   5     2508.26     2559.30     34.14 o 
  -3   4   5     1239.38     1251.94     19.03 o 
  -2   4   5     1450.41     1509.45     23.95 o 
  -1   4   5     3355.50     3357.60     41.26 o 
   0   4   5     1014.68     1126.62     18.89 o 
   1   4   5        1.16        0.72      3.16 o 
   2   4   5      549.03      584.88     13.41 o 
   3   4   5      208.26      186.09      8.74 o 
   4   4   5      100.03       79.24      9.28 o 
   5   4   5      854.28      808.24     20.46 o 
   6   4   5      989.43     1006.04     24.08 o 
   7   4   5      463.06      503.97     19.39 o 
   8   4   5      126.61      110.92     11.05 o 
   9   4   5        0.53       -2.46      8.28 o 
  10   4   5      323.69      341.27     19.54 o 
  11   4   5       87.55       90.69     15.95 o 
  12   4   5       11.87       -3.65     10.35 o 
 -14   5   5       21.95      -18.25     38.27 o 
 -13   5   5        1.07       -7.71     18.19 o 
 -12   5   5       28.50       46.39     20.20 o 
 -11   5   5        8.33        3.35     13.75 o 
 -10   5   5      301.64      349.94     20.51 o 
  -9   5   5       28.32       12.45      6.80 o 
  -8   5   5      209.80      202.91     11.80 o 
  -7   5   5       87.95       71.37      9.10 o 
  -6   5   5      575.00      641.58     17.49 o 
  -5   5   5     1868.62     2050.72     32.14 o 
  -4   5   5      242.80      237.73      9.53 o 
  -3   5   5     2132.75     2250.30     30.72 o 
  -2   5   5      585.72      597.97     14.12 o 
  -1   5   5      243.29      291.43      9.46 o 
   0   5   5     6001.63     6078.78     76.96 o 
   1   5   5     2127.49     2321.02     32.93 o 
   2   5   5       62.60       63.14      7.15 o 
   3   5   5      540.84      540.07     23.07 o 
   4   5   5      423.18      439.03     15.82 o 
   5   5   5      354.78      341.10     14.64 o 
   6   5   5      670.25      644.74     20.77 o 
   7   5   5       71.70       79.05      9.71 o 
   8   5   5       51.53       48.03      9.44 o 
   9   5   5        7.99        3.40      9.20 o 
  10   5   5       34.58       30.81     11.12 o 
  11   5   5       42.58       33.17     12.57 o 
  12   5   5       21.78       18.12     12.79 o 
 -13   6   5       20.13       28.81     21.26 o 
 -12   6   5       16.34       16.11     16.38 o 
 -11   6   5       19.21       29.08     17.60 o 
 -10   6   5      286.04      305.30     24.97 o 
  -9   6   5      773.96      871.59     32.89 o 
  -8   6   5        5.45        5.99      8.73 o 
  -7   6   5      975.99     1009.61     26.14 o 
  -6   6   5      194.16      189.19     12.18 o 
  -5   6   5      127.54      114.72     10.52 o 
  -4   6   5      310.78      351.29     14.77 o 
  -3   6   5      791.46      773.39     20.63 o 
  -2   6   5     1861.54     1818.11     33.94 o 
  -1   6   5      930.58      935.25     21.43 o 
   0   6   5       18.22       11.41      4.66 o 
   1   6   5       44.31       39.92      5.40 o 
   2   6   5      919.21      900.66     20.06 o 
   3   6   5     1382.59     1356.03     26.92 o 
   4   6   5     2272.03     2281.91     37.35 o 
   5   6   5      435.43      489.57     17.66 o 
   6   6   5      104.48      104.21     10.16 o 
   7   6   5      226.92      246.97     15.10 o 
   8   6   5      370.60      315.58     18.90 o 
   9   6   5      501.07      446.79     23.16 o 
  10   6   5      152.58      204.77     17.72 o 
  11   6   5      130.12      104.65     15.99 o 
  12   6   5       16.27        6.37     14.68 o 
 -13   7   5       39.34       87.91     48.04 o 
 -12   7   5       92.35       81.27     21.65 o 
 -11   7   5      250.26      302.85     37.59 o 
 -10   7   5      397.01      468.87     36.05 o 
  -9   7   5      150.13      148.37     23.05 o 
  -8   7   5       59.01       46.77     12.65 o 
  -7   7   5      237.15      197.81     23.25 o 
  -6   7   5      283.01      297.19     22.84 o 
  -5   7   5     2091.99     2190.65     39.85 o 
  -4   7   5      202.08      238.36     15.81 o 
  -3   7   5      116.41      126.62     10.54 o 
  -2   7   5      167.77      159.31     14.23 o 
  -1   7   5      446.05      466.26     21.32 o 
   0   7   5     2421.10     2276.13     45.62 o 
   1   7   5     1661.01     1615.55     37.83 o 
   2   7   5      433.83      486.48     21.72 o 
   3   7   5       56.11       71.13     10.48 o 
   4   7   5       85.77       81.62     10.19 o 
   5   7   5     2034.08     1998.79     42.06 o 
   6   7   5     1382.47     1572.67     40.11 o 
   7   7   5      226.73      213.69     14.63 o 
   8   7   5       87.49       76.05     11.69 o 
   9   7   5      385.65      372.95     23.41 o 
  10   7   5      113.43       95.82     15.94 o 
  11   7   5      213.59      185.13     23.52 o 
 -12   8   5       22.32       11.21     19.07 o 
 -11   8   5       38.70       40.38     21.82 o 
 -10   8   5       31.30       17.90     16.77 o 
  -9   8   5       14.15       11.67     15.10 o 
  -8   8   5       44.28       46.98     15.71 o 
  -7   8   5      119.97      140.03     19.11 o 
  -6   8   5      101.05      101.86     12.17 o 
  -5   8   5       63.03       63.95     17.13 o 
  -4   8   5       80.25       72.21     10.33 o 
  -3   8   5       50.04       59.60     12.09 o 
  -2   8   5       90.14      112.18     11.98 o 
  -1   8   5      492.60      491.09     21.28 o 
   0   8   5       53.32       59.09      9.61 o 
   1   8   5        7.25        4.00      7.76 o 
   2   8   5      110.14       99.98     11.71 o 
   3   8   5      244.06      190.78     17.71 o 
   4   8   5       50.21       46.06     12.33 o 
   5   8   5        1.28        7.16     10.92 o 
   6   8   5       27.50       28.54     12.66 o 
   7   8   5       12.68        7.62     11.74 o 
   8   8   5       54.87       56.51     15.78 o 
   9   8   5      126.02      151.50     26.87 o 
  10   8   5        2.33       24.55     18.78 o 
  11   8   5       33.64       40.99     22.42 o 
 -11   9   5        1.98      -12.02     21.26 o 
 -10   9   5        7.88       23.07     20.68 o 
  -9   9   5        6.41       16.01     19.14 o 
  -8   9   5       10.13       20.99     15.60 o 
  -7   9   5       18.75       12.35     12.79 o 
  -6   9   5      313.89      311.55     25.69 o 
  -5   9   5      114.93      128.34     21.10 o 
  -4   9   5       59.01       51.96     15.56 o 
  -3   9   5       73.41       69.82     13.95 o 
  -2   9   5       12.42        2.52      9.24 o 
  -1   9   5       47.06       16.39     10.27 o 
   0   9   5       80.68       90.14     13.67 o 
   1   9   5      352.35      335.25     38.04 o 
   2   9   5        4.72       -8.93      9.30 o 
   3   9   5      103.29       80.13     14.33 o 
   4   9   5      428.13      425.39     27.00 o 
   5   9   5       81.75       62.00     14.96 o 
   6   9   5      276.54      288.19     24.83 o 
   7   9   5       12.85        6.10     13.72 o 
   8   9   5        0.41        2.82     13.79 o 
   9   9   5       50.83       44.41     19.72 o 
  10   9   5        3.92       -2.50     18.72 o 
 -11  10   5       37.10       27.71     25.00 o 
 -10  10   5        0.15      -19.44     19.44 o 
  -9  10   5        1.76        0.17     20.07 o 
  -8  10   5        6.02       40.35     20.35 o 
  -7  10   5        7.83        2.86     16.97 o 
  -6  10   5       66.22       65.52     19.93 o 
  -5  10   5       15.86        6.08     13.05 o 
  -4  10   5      150.68      155.24     20.31 o 
  -3  10   5       63.41      122.52     19.08 o 
  -2  10   5       98.05       80.50     24.45 o 
  -1  10   5       19.54       33.90     13.81 o 
   0  10   5      520.98      511.87     28.10 o 
   1  10   5        4.36        3.07     10.96 o 
   2  10   5      103.18       76.01     14.44 o 
   3  10   5      124.11      109.12     20.76 o 
   4  10   5      203.89      187.38     20.53 o 
   5  10   5       95.80       50.22     19.89 o 
   6  10   5       62.84       53.69     16.56 o 
   7  10   5       63.31       77.56     18.49 o 
   8  10   5        2.47       30.83     16.89 o 
   9  10   5        7.89      -11.65     19.19 o 
 -10  11   5       24.64       45.74     26.57 o 
  -9  11   5       84.28      101.04     27.54 o 
  -8  11   5      124.35       71.83     34.67 o 
  -7  11   5       57.54       71.63     28.31 o 
  -6  11   5       94.94      172.00     42.51 o 
  -5  11   5      405.45      430.35     39.06 o 
  -4  11   5       19.58       19.92     17.96 o 
  -3  11   5      158.46      185.86     25.42 o 
  -2  11   5      104.33       54.85     16.46 o 
  -1  11   5       11.88       28.73     14.61 o 
   0  11   5      445.18      457.52     32.67 o 
   1  11   5       99.99      100.48     19.32 o 
   2  11   5       57.79       46.64     14.38 o 
   3  11   5       20.33       17.72     13.24 o 
   4  11   5      165.51      149.06     20.13 o 
   5  11   5      225.58      199.40     23.60 o 
   6  11   5       86.13      143.55     21.81 o 
   7  11   5      172.74      191.79     27.93 o 
   8  11   5       50.96       48.89     22.04 o 
  -9  12   5       38.64       86.63     46.76 o 
  -8  12   5       94.13      115.79     42.27 o 
  -7  12   5        4.75       20.43     28.73 o 
  -6  12   5        7.90       26.38     34.83 o 
  -5  12   5      217.33      140.20     56.67 o 
  -4  12   5      168.54      220.78     36.69 o 
  -3  12   5       34.07       54.19     20.95 o 
  -2  12   5        8.79       -2.08     15.35 o 
  -1  12   5      105.57       89.47     25.24 o 
   0  12   5      459.51      414.93     33.54 o 
   1  12   5       46.13       51.24     18.25 o 
   2  12   5       97.74      156.67     28.92 o 
   3  12   5       24.67       41.54     21.81 o 
   4  12   5      100.36       71.73     19.85 o 
   5  12   5      192.79      146.74     25.11 o 
   6  12   5       92.69       41.22     20.02 o 
   7  12   5      168.12      219.81     31.35 o 
  -7  13   5        3.43      -38.43     41.95 o 
  -6  13   5        7.09        1.60     40.03 o 
  -5  13   5        1.67      -13.93     41.15 o 
  -4  13   5        3.35      -11.12     28.31 o 
  -3  13   5        1.38      -20.94     27.37 o 
  -2  13   5        0.55       -2.46     34.11 o 
  -1  13   5       79.90       65.06     25.05 o 
   0  13   5        1.55       27.46     21.57 o 
   1  13   5       26.23       -2.52     20.81 o 
   2  13   5       32.11       19.99     20.57 o 
   3  13   5       17.22       22.52     23.15 o 
   4  13   5       46.15       28.23     23.68 o 
   5  13   5       20.58       56.17     26.35 o 
  -5  14   5        0.74       30.26     48.36 o 
  -4  14   5        0.89       10.73     47.08 o 
  -3  14   5        3.91       11.03     33.32 o 
  -2  14   5       17.56        5.19     29.98 o 
  -1  14   5       42.33       35.62     57.08 o 
   0  14   5        1.64        5.58     24.15 o 
   1  14   5        4.65        7.90     23.17 o 
   2  14   5       48.51       62.24     28.81 o 
   3  14   5        7.95       16.91     24.73 o 
 -14   0   6       10.44        5.63     16.92 o 
 -13   0   6       76.34       79.01     18.87 o 
 -12   0   6      419.78      393.93     22.54 o 
 -11   0   6     1066.42     1053.97     35.62 o 
 -10   0   6        2.06       14.72      7.80 o 
  -9   0   6     2571.63     2421.95     49.29 o 
  -8   0   6      534.25      553.11     42.21 o 
  -7   0   6      144.15      133.87     10.42 o 
  -6   0   6      231.96      221.11     15.37 o 
  -5   0   6     8776.17     9018.82    137.62 o 
  -4   0   6     5331.29     4804.41     71.54 o 
  -3   0   6     2360.06     2220.58     34.99 o 
  -2   0   6     1201.24     1025.66     31.79 o 
  -1   0   6     1709.82     1784.96     29.21 o 
   0   0   6     2915.13     2676.74     42.85 o 
   1   0   6    11430.10    11863.23    177.33 o 
   2   0   6    14778.84    14371.79    194.79 o 
   3   0   6     1958.74     1683.57     35.78 o 
   4   0   6      303.47      308.97     11.94 o 
   5   0   6      136.29      173.31     11.93 o 
   6   0   6     1495.10     1540.34     35.06 o 
   7   0   6     2394.21     2390.32     54.72 o 
   8   0   6     1457.62     1337.32     39.68 o 
   9   0   6      376.68      385.62     45.72 o 
  10   0   6       95.92       70.31     14.88 o 
  11   0   6      483.17      491.57     35.32 o 
  12   0   6      257.78      248.43     36.47 o 
  13   0   6      117.89      139.47     51.08 o 
 -14   1   6       50.62       39.83     12.68 o 
 -13   1   6       21.95       28.43     11.09 o 
 -12   1   6       10.22        8.93     10.04 o 
 -11   1   6      376.85      349.24     17.78 o 
 -10   1   6      210.07      195.76     12.11 o 
  -9   1   6      722.24      699.79     25.01 o 
  -8   1   6      185.65      189.27      9.45 o 
  -7   1   6      710.16      622.24     14.42 o 
  -6   1   6      495.03      519.25     12.92 o 
  -5   1   6        8.79        5.84      3.55 o 
  -4   1   6      780.23      818.08     14.13 o 
  -3   1   6      160.84      153.93      7.61 o 
  -2   1   6     1501.52     1351.91     18.46 o 
  -1   1   6    12691.31    11323.00    108.54 o 
   0   1   6     4122.89     4427.11     46.27 o 
   1   1   6     1108.07      934.75     17.53 o 
   2   1   6      130.41      126.13      6.21 o 
   3   1   6     3317.50     3264.01     41.26 o 
   4   1   6     6498.39     6493.23     71.54 o 
   5   1   6     1238.82     1182.42     20.31 o 
   6   1   6      160.44      142.41      8.93 o 
   7   1   6      164.95      151.90      9.50 o 
   8   1   6       60.76       41.14      7.94 o 
   9   1   6      126.56      139.09     11.68 o 
  10   1   6      427.52      394.18     22.60 o 
  11   1   6       48.33       35.44     11.04 o 
  12   1   6        8.80        4.87     10.82 o 
  13   1   6        0.67       17.62     23.70 o 
 -14   2   6       38.15       30.77     12.39 o 
 -13   2   6       27.58       20.35     10.63 o 
 -12   2   6       26.86       15.83      9.76 o 
 -11   2   6        0.67       -7.83      7.83 o 
 -10   2   6      383.44      401.99     19.43 o 
  -9   2   6      278.11      264.06     12.28 o 
  -8   2   6        1.64        1.93      4.48 o 
  -7   2   6        3.84        6.14      4.20 o 
  -6   2   6     1450.17     1533.96     23.00 o 
  -5   2   6      113.05       92.43      6.31 o 
  -4   2   6      374.74      436.87     14.72 o 
  -3   2   6      313.68      325.85      8.83 o 
  -2   2   6      379.94      384.60     10.58 o 
  -1   2   6     1544.11     1472.77     21.24 o 
   0   2   6        3.85        6.06      2.82 o 
   1   2   6      831.62      782.86     13.58 o 
   2   2   6     5584.57     5567.97     55.44 o 
   3   2   6      193.30      167.26      7.35 o 
   4   2   6      367.18      401.62     13.10 o 
   5   2   6       19.76       19.37      5.15 o 
   6   2   6      530.48      500.89     17.79 o 
   7   2   6     1171.33     1195.34     23.13 o 
   8   2   6       11.87        3.28      6.69 o 
   9   2   6       12.60        9.85      7.69 o 
  10   2   6      146.87      139.86     14.08 o 
  11   2   6       76.94       53.50     11.69 o 
  12   2   6       25.51       38.09     12.28 o 
 -14   3   6       48.41       45.66     15.38 o 
 -13   3   6       76.71       52.51     13.50 o 
 -12   3   6       12.91       23.25      9.72 o 
 -11   3   6       54.76       49.21     11.53 o 
 -10   3   6       76.53       56.12      8.72 o 
  -9   3   6       19.48       13.42      6.19 o 
  -8   3   6      259.64      253.63     10.80 o 
  -7   3   6      304.38      262.96     11.65 o 
  -6   3   6      273.78      298.25     11.59 o 
  -5   3   6      169.92      164.80      8.84 o 
  -4   3   6      542.80      466.41     11.59 o 
  -3   3   6      103.08       74.50      5.50 o 
  -2   3   6      647.21      674.59     15.59 o 
  -1   3   6      890.18      936.84     15.53 o 
   0   3   6      379.47      398.84      8.71 o 
   1   3   6      925.41      870.67     14.87 o 
   2   3   6      186.36      191.33      7.78 o 
   3   3   6      211.42      278.69      9.14 o 
   4   3   6      463.93      480.50     14.10 o 
   5   3   6     1023.93     1003.76     20.89 o 
   6   3   6      429.15      428.55     17.01 o 
   7   3   6      232.41      249.76     14.21 o 
   8   3   6       15.93       14.13      7.81 o 
   9   3   6       42.97       60.14      9.98 o 
  10   3   6        2.92       -3.27      8.70 o 
  11   3   6       92.61      100.74     13.25 o 
  12   3   6       66.81       76.37     14.24 o 
 -14   4   6       73.81      -20.34     41.47 o 
 -13   4   6        1.52      -14.51     18.57 o 
 -12   4   6      170.27      171.52     17.16 o 
 -11   4   6      395.31      398.51     19.71 o 
 -10   4   6      545.76      596.18     20.87 o 
  -9   4   6       67.44       59.39     10.02 o 
  -8   4   6      391.71      417.92     16.68 o 
  -7   4   6      266.70      265.01     19.66 o 
  -6   4   6      895.14      865.36     19.47 o 
  -5   4   6     2017.57     2023.65     37.52 o 
  -4   4   6     4676.70     4501.17     53.54 o 
  -3   4   6      590.24      591.61     11.94 o 
  -2   4   6       91.22      107.82      9.29 o 
  -1   4   6      752.12      858.93     15.97 o 
   0   4   6     1088.80     1145.18     17.58 o 
   1   4   6     2844.19     2509.36     33.49 o 
   2   4   6     1264.42     1240.00     21.13 o 
   3   4   6     1531.74     1458.90     27.71 o 
   4   4   6     1624.10     1697.98     30.05 o 
   5   4   6      468.83      459.44     16.71 o 
   6   4   6      259.61      257.14     13.96 o 
   7   4   6      270.96      249.90     14.64 o 
   8   4   6      292.64      301.07     16.91 o 
   9   4   6      747.96      805.36     29.36 o 
  10   4   6      218.95      206.63     17.45 o 
  11   4   6       60.02       55.01     13.14 o 
  12   4   6        2.14        4.78     11.98 o 
 -14   5   6      201.10      214.41     64.85 o 
 -13   5   6      119.02       67.24     24.24 o 
 -12   5   6      199.66      216.13     43.56 o 
 -11   5   6       62.54       42.52     13.55 o 
 -10   5   6      301.33      276.79     16.87 o 
  -9   5   6      941.03      833.50     26.70 o 
  -8   5   6       39.00       27.27      8.10 o 
  -7   5   6      630.40      682.86     23.63 o 
  -6   5   6     1452.56     1661.00     34.80 o 
  -5   5   6      269.20      312.49     11.88 o 
  -4   5   6       99.12       92.69      7.36 o 
  -3   5   6     1472.62     1346.89     25.70 o 
  -2   5   6     2700.91     2581.07     36.45 o 
  -1   5   6      427.50      421.68     14.59 o 
   0   5   6     2766.75     2916.38     38.44 o 
   1   5   6     1257.33     1336.96     21.62 o 
   2   5   6     1925.21     2036.36     30.25 o 
   3   5   6      645.53      592.90     19.75 o 
   4   5   6     1134.41     1140.94     24.90 o 
   5   5   6     2251.81     2266.43     45.71 o 
   6   5   6      875.86      901.75     24.57 o 
   7   5   6      772.58      775.40     30.35 o 
   8   5   6      253.76      275.02     16.53 o 
   9   5   6      219.97      222.35     17.53 o 
  10   5   6      269.27      282.40     20.29 o 
  11   5   6      451.52      462.49     26.17 o 
  12   5   6      148.64      126.99     19.69 o 
 -13   6   6       20.51       14.48     23.07 o 
 -12   6   6       44.49       17.21     19.57 o 
 -11   6   6        4.35       -3.68     15.40 o 
 -10   6   6       94.90      110.69     18.64 o 
  -9   6   6        7.49       16.34     10.92 o 
  -8   6   6       12.99       17.07      8.62 o 
  -7   6   6      276.74      265.97     16.31 o 
  -6   6   6       78.49       94.90     11.55 o 
  -5   6   6       26.60       32.01      7.15 o 
  -4   6   6      445.51      467.88     19.92 o 
  -3   6   6       21.17       25.48      7.61 o 
  -2   6   6      387.18      391.52     13.63 o 
  -1   6   6     1008.09     1097.01     21.62 o 
   0   6   6     2302.19     2377.15     44.07 o 
   1   6   6      491.80      436.04     15.73 o 
   2   6   6      178.25      151.43     10.52 o 
   3   6   6      403.88      392.38     14.67 o 
   4   6   6      583.17      626.84     18.92 o 
   5   6   6      305.98      354.58     17.63 o 
   6   6   6      569.73      563.95     20.78 o 
   7   6   6      149.53      184.50     13.61 o 
   8   6   6        0.96        0.24      8.32 o 
   9   6   6      146.94      165.39     14.80 o 
  10   6   6       93.20       88.10     14.33 o 
  11   6   6       44.41       63.08     15.08 o 
 -13   7   6        0.51      -36.03     36.03 o 
 -12   7   6       15.76       -1.09     21.37 o 
 -11   7   6       89.66       93.48     21.81 o 
 -10   7   6      240.43      186.41     24.83 o 
  -9   7   6       52.55       20.49     14.74 o 
  -8   7   6       50.66       45.29     12.33 o 
  -7   7   6      182.63      229.15     19.40 o 
  -6   7   6       50.69       46.52      9.12 o 
  -5   7   6      164.96      182.81     12.61 o 
  -4   7   6      415.59      408.20     19.65 o 
  -3   7   6      540.86      547.88     24.26 o 
  -2   7   6       19.38       23.61      7.20 o 
  -1   7   6      526.28      542.55     24.39 o 
   0   7   6      146.73      145.91     14.36 o 
   1   7   6      651.02      687.51     28.34 o 
   2   7   6       37.89       19.06      7.66 o 
   3   7   6       10.54        1.52      6.91 o 
   4   7   6       46.68       63.84      9.76 o 
   5   7   6       37.01       39.98      9.65 o 
   6   7   6        7.61       22.34      9.33 o 
   7   7   6       19.27       15.36      9.96 o 
   8   7   6      475.50      484.39     25.97 o 
   9   7   6      203.60      195.82     20.44 o 
  10   7   6       59.10       39.47     17.04 o 
  11   7   6        0.16        6.13     16.87 o 
 -12   8   6        8.48       -4.36     25.87 o 
 -11   8   6       52.72      119.41     28.24 o 
 -10   8   6       77.72       60.55     22.48 o 
  -9   8   6        2.07        1.72     14.22 o 
  -8   8   6      296.85      260.77     26.51 o 
  -7   8   6       68.74       72.21     12.83 o 
  -6   8   6       87.90      115.11     13.82 o 
  -5   8   6       42.65       54.40     11.57 o 
  -4   8   6      209.79      220.63     17.31 o 
  -3   8   6        3.59        3.00      7.52 o 
  -2   8   6      201.71      170.09     14.14 o 
  -1   8   6       21.65       14.93      7.77 o 
   0   8   6       34.28       61.59     10.16 o 
   1   8   6      320.16      317.57     18.72 o 
   2   8   6      192.95      212.78     17.75 o 
   3   8   6      240.68      263.65     19.82 o 
   4   8   6       45.06       46.10     21.25 o 
   5   8   6      160.10      203.40     20.42 o 
   6   8   6       38.35       33.50     13.61 o 
   7   8   6      173.33      224.08     22.78 o 
   8   8   6       50.79       57.35     16.70 o 
   9   8   6       24.12       21.04     16.05 o 
  10   8   6        4.96       -0.55     18.14 o 
 -11   9   6      257.09      260.64     36.09 o 
 -10   9   6       90.19       89.04     27.85 o 
  -9   9   6      291.92      328.64     35.42 o 
  -8   9   6      312.20      377.85     35.72 o 
  -7   9   6      238.41      208.97     29.88 o 
  -6   9   6       78.76       50.12     12.16 o 
  -5   9   6     1189.20     1236.51     40.97 o 
  -4   9   6      449.88      511.54     28.29 o 
  -3   9   6      404.71      423.69     24.68 o 
  -2   9   6      776.82      802.53     54.40 o 
  -1   9   6     1151.50     1044.78     36.87 o 
   0   9   6     1717.61     1869.21     49.14 o 
   1   9   6      579.54      669.84     31.11 o 
   2   9   6     1156.96     1120.60     39.60 o 
   3   9   6      617.02      603.16     31.23 o 
   4   9   6      400.59      371.99     40.58 o 
   5   9   6      977.64     1081.48     43.29 o 
   6   9   6      642.63      574.99     41.81 o 
   7   9   6      562.98      610.93     36.99 o 
   8   9   6       60.25       47.79     17.45 o 
   9   9   6      176.10      139.07     22.67 o 
  10   9   6      154.12      136.10     26.96 o 
 -11  10   6      231.66      248.78     46.87 o 
 -10  10   6       49.76       30.52     24.64 o 
  -9  10   6       38.58       -4.23     20.28 o 
  -8  10   6      112.83       91.90     23.90 o 
  -7  10   6      358.89      446.59     39.02 o 
  -6  10   6      243.82      225.93     30.18 o 
  -5  10   6      362.24      364.88     30.01 o 
  -4  10   6       15.61       11.31     14.22 o 
  -3  10   6      355.42      361.61     28.76 o 
  -2  10   6      909.29      954.06     43.29 o 
  -1  10   6      551.55      521.62     30.54 o 
   0  10   6     1431.46     1444.00     44.61 o 
   1  10   6      315.55      346.84     38.90 o 
   2  10   6      219.78      272.02     23.02 o 
   3  10   6      376.13      467.11     29.55 o 
   4  10   6      910.95      799.31     47.61 o 
   5  10   6      846.53      903.62     42.14 o 
   6  10   6      181.92      167.57     21.93 o 
   7  10   6       47.70       76.23     18.96 o 
   8  10   6      168.18      179.91     25.25 o 
   9  10   6      277.82      334.69     32.33 o 
 -10  11   6       88.62      115.72     32.47 o 
  -9  11   6       14.96      -21.02     26.82 o 
  -8  11   6        8.60      -15.52     24.73 o 
  -7  11   6       32.59       42.68     30.26 o 
  -6  11   6       12.46        9.62     41.47 o 
  -5  11   6       50.83       85.43     42.35 o 
  -4  11   6      136.36       93.59     19.52 o 
  -3  11   6       69.44       70.60     18.82 o 
  -2  11   6       22.34       27.78     19.00 o 
  -1  11   6       47.56       25.11     14.86 o 
   0  11   6       24.29       29.91     15.46 o 
   1  11   6      196.22      193.89     22.72 o 
   2  11   6      100.16       64.72     15.64 o 
   3  11   6        9.40       13.58     14.19 o 
   4  11   6        0.93       -8.17     12.98 o 
   5  11   6        4.59      -10.77     14.06 o 
   6  11   6       81.73       85.48     19.71 o 
   7  11   6      111.15      112.58     22.62 o 
   8  11   6       33.04       34.18     19.19 o 
  -8  12   6        9.52       12.60     30.95 o 
  -7  12   6        1.57        9.98     26.49 o 
  -6  12   6       10.77      -13.91     29.30 o 
  -5  12   6       77.59       53.87     30.34 o 
  -4  12   6      104.38       49.21     29.14 o 
  -3  12   6        7.11        0.80     17.54 o 
  -2  12   6       12.32        6.23     19.71 o 
  -1  12   6       51.28        3.77     15.72 o 
   0  12   6       91.80      108.00     21.62 o 
   1  12   6       42.81        4.05     16.12 o 
   2  12   6        0.26        0.74     16.92 o 
   3  12   6        1.03      -10.24     14.01 o 
   4  12   6        0.01       -0.86     14.56 o 
   5  12   6        0.27       -5.90     16.60 o 
   6  12   6        8.46       -0.67     18.37 o 
   7  12   6        0.84       -2.40     41.63 o 
  -7  13   6       17.78       -8.63     31.31 o 
  -6  13   6        1.07       26.84     29.96 o 
  -5  13   6       52.31        3.52     28.06 o 
  -4  13   6        9.47      -15.37     40.51 o 
  -3  13   6        1.42      -17.93     29.06 o 
  -2  13   6       15.46        6.48     21.66 o 
  -1  13   6       46.90        3.83     21.69 o 
   0  13   6      122.59       57.10     24.11 o 
   1  13   6        1.15      -18.82     18.82 o 
   2  13   6        4.26      -11.88     21.98 o 
   3  13   6        7.88       17.09     23.22 o 
   4  13   6       32.59       17.61     23.09 o 
   5  13   6       53.49       59.55     27.30 o 
  -4  14   6       97.38      170.85     64.69 o 
  -3  14   6       89.06       67.89     54.44 o 
  -2  14   6      175.06      279.62     52.00 o 
  -1  14   6      175.65      163.09     34.14 o 
   0  14   6      214.16      220.81     36.89 o 
   1  14   6      201.63      270.59     39.16 o 
   2  14   6      305.22      412.93     52.38 o 
 -14   1   7       82.28       57.80     13.10 o 
 -13   1   7        5.47        8.31     10.06 o 
 -12   1   7        1.10        3.70      6.75 o 
 -11   1   7      565.80      594.73     23.44 o 
 -10   1   7      580.27      615.13     19.21 o 
  -9   1   7      258.56      301.17     15.98 o 
  -8   1   7      134.58      136.82      9.49 o 
  -7   1   7      125.85      123.47      8.11 o 
  -6   1   7       16.45       15.45      4.48 o 
  -5   1   7     3795.30     3778.95     47.95 o 
  -4   1   7     1633.98     1687.74     23.49 o 
  -3   1   7     1955.94     1848.87     27.11 o 
  -2   1   7     2484.26     2237.01     26.88 o 
  -1   1   7     2375.93     2395.77     27.68 o 
   0   1   7      381.38      387.61     11.55 o 
   1   1   7     2528.27     2619.92     28.76 o 
   2   1   7      215.79      243.04      8.46 o 
   3   1   7     1369.90     1316.06     22.07 o 
   4   1   7     1896.97     1882.66     33.43 o 
   5   1   7     2126.64     2069.89     31.48 o 
   6   1   7      132.27      138.43      9.06 o 
   7   1   7        0.53       -5.30      5.30 o 
   8   1   7      135.34      141.46     11.63 o 
   9   1   7     1311.80     1320.45     36.99 o 
  10   1   7       14.47       17.47      9.87 o 
  11   1   7      132.68      115.80     14.63 o 
  12   1   7       11.83        7.79     12.27 o 
 -14   2   7       15.12       22.36     11.74 o 
 -13   2   7       65.37       71.42     12.23 o 
 -12   2   7      450.37      534.71     29.48 o 
 -11   2   7      284.51      270.56     16.38 o 
 -10   2   7       42.97       39.16      6.90 o 
  -9   2   7      272.14      255.01     12.27 o 
  -8   2   7       30.15       50.36      7.92 o 
  -7   2   7      479.98      506.84     16.00 o 
  -6   2   7     1563.66     1400.19     23.89 o 
  -5   2   7     4531.59     4654.32     49.90 o 
  -4   2   7      433.25      464.06     11.61 o 
  -3   2   7      247.21      263.36      8.63 o 
  -2   2   7     4985.29     4930.00     54.88 o 
  -1   2   7     6153.16     6397.16     68.45 o 
   0   2   7     9999.00     9999.17    106.90 o 
   1   2   7      594.69      539.79     12.26 o 
   2   2   7     3088.82     3294.31     38.12 o 
   3   2   7      826.46      915.01     15.89 o 
   4   2   7     1084.74     1164.04     33.18 o 
   5   2   7     1843.62     1909.64     34.52 o 
   6   2   7     1717.61     1762.33     33.86 o 
   7   2   7      964.49      980.75     25.00 o 
   8   2   7       80.39       80.80      9.17 o 
   9   2   7       13.18        5.14      8.34 o 
  10   2   7        2.85        5.90      9.26 o 
  11   2   7       56.58       35.68     11.86 o 
  12   2   7       76.63       60.86     15.84 o 
 -14   3   7       13.18       32.36     18.47 o 
 -13   3   7       14.90       12.34     10.95 o 
 -12   3   7        2.26       -6.37      9.31 o 
 -11   3   7      165.09      173.41     13.49 o 
 -10   3   7      234.27      288.06     16.84 o 
  -9   3   7      345.37      335.55     13.61 o 
  -8   3   7      327.06      355.61     13.58 o 
  -7   3   7       41.15       51.99      7.13 o 
  -6   3   7      705.89      661.34     16.53 o 
  -5   3   7      186.96      193.67     11.32 o 
  -4   3   7        2.12        0.75      3.33 o 
  -3   3   7      299.16      253.23      8.42 o 
  -2   3   7      492.18      429.89     12.17 o 
  -1   3   7      235.12      158.32     12.03 o 
   0   3   7      349.75      252.41      8.10 o 
   1   3   7      158.10      173.22     10.41 o 
   2   3   7      102.31      103.88      6.46 o 
   3   3   7       33.87       19.36      4.39 o 
   4   3   7     2355.14     2137.16     32.94 o 
   5   3   7      507.29      488.43     20.99 o 
   6   3   7       15.90        9.20      6.19 o 
   7   3   7        4.21        6.34      6.91 o 
   8   3   7        4.57        5.46      7.38 o 
   9   3   7      386.41      397.58     20.46 o 
  10   3   7      230.71      231.88     16.87 o 
  11   3   7       24.80       45.60     12.22 o 
  12   3   7        0.27       -1.43     14.56 o 
 -14   4   7        5.32       16.97     43.71 o 
 -13   4   7       11.12       16.41     17.42 o 
 -12   4   7        7.59       17.03     13.49 o 
 -11   4   7        2.24       -2.58      8.87 o 
 -10   4   7       17.37       15.43      8.51 o 
  -9   4   7      508.59      526.20     27.70 o 
  -8   4   7       49.88       51.68      7.30 o 
  -7   4   7      146.26      162.77     10.72 o 
  -6   4   7        0.72       -3.69      4.46 o 
  -5   4   7       19.14       16.43      4.22 o 
  -4   4   7      160.59      161.20      6.93 o 
  -3   4   7      359.88      329.85     10.49 o 
  -2   4   7      283.13      246.01     10.21 o 
  -1   4   7     1356.00     1350.89     21.04 o 
   0   4   7        0.35       -0.61      3.08 o 
   1   4   7        0.78       -0.09      3.51 o 
   2   4   7     2201.45     2283.00     31.06 o 
   3   4   7     1523.89     1526.47     25.84 o 
   4   4   7       79.60       82.68      8.54 o 
   5   4   7      120.61       98.31      9.41 o 
   6   4   7        1.60        6.31      6.27 o 
   7   4   7      667.14      693.08     26.14 o 
   8   4   7       36.63       20.59      8.68 o 
   9   4   7        5.31        9.43      9.85 o 
  10   4   7       39.50       38.27     11.69 o 
  11   4   7        9.21       26.79     12.54 o 
  12   4   7        1.81       19.44     16.78 o 
 -13   5   7       13.10       25.21     21.42 o 
 -12   5   7        5.85       27.98     18.19 o 
 -11   5   7       17.43       17.40     11.58 o 
 -10   5   7       23.89        9.44     10.05 o 
  -9   5   7       71.83       76.19     12.63 o 
  -8   5   7       93.54       85.97     17.03 o 
  -7   5   7      211.61      204.44     19.04 o 
  -6   5   7      324.21      285.03     16.24 o 
  -5   5   7      155.83      127.15     14.99 o 
  -4   5   7      367.41      334.55     12.82 o 
  -3   5   7     2438.75     2488.59     35.27 o 
  -2   5   7      926.17     1001.84     19.02 o 
  -1   5   7       25.93       11.51      5.27 o 
   0   5   7     1550.51     1469.45     24.03 o 
   1   5   7      126.19      136.81      9.78 o 
   2   5   7      274.36      257.53     11.99 o 
   3   5   7     1765.68     1758.20     30.69 o 
   4   5   7      351.54      370.51     22.85 o 
   5   5   7      197.28      204.87     13.97 o 
   6   5   7       24.58       15.46      7.12 o 
   7   5   7        3.48       18.28      7.99 o 
   8   5   7      161.38      154.95     13.72 o 
   9   5   7      185.99      162.34     20.18 o 
  10   5   7       12.80       13.38     11.46 o 
  11   5   7        2.46        7.62     12.15 o 
 -13   6   7       16.28       32.68     28.45 o 
 -12   6   7      151.58      163.68     44.51 o 
 -11   6   7      129.20      108.28     30.86 o 
 -10   6   7      350.46      391.95     30.77 o 
  -9   6   7       11.30       17.45     10.55 o 
  -8   6   7      228.34      231.51     16.57 o 
  -7   6   7      611.66      661.92     34.06 o 
  -6   6   7     1501.58     1563.08     33.23 o 
  -5   6   7     1890.23     1913.20     42.81 o 
  -4   6   7      198.39      175.38     12.49 o 
  -3   6   7        4.60        7.59      5.23 o 
  -2   6   7      665.65      672.88     17.88 o 
  -1   6   7     1346.15     1328.95     27.30 o 
   0   6   7     4094.30     4047.34     64.93 o 
   1   6   7     1957.97     1936.46     35.45 o 
   2   6   7      464.61      466.18     17.52 o 
   3   6   7      287.81      270.82     15.70 o 
   4   6   7      648.34      591.09     23.18 o 
   5   6   7     2923.48     2874.51     54.97 o 
   6   6   7      681.65      723.34     25.50 o 
   7   6   7       97.09      113.69     14.10 o 
   8   6   7       34.56       71.97     13.40 o 
   9   6   7       12.74        8.86     10.29 o 
  10   6   7       58.82       36.06     14.10 o 
  11   6   7      114.15      128.15     22.29 o 
 -13   7   7        0.84      -23.06     32.67 o 
 -12   7   7       54.79       61.48     36.51 o 
 -11   7   7       71.48       89.42     29.63 o 
 -10   7   7      228.69      281.17     38.68 o 
  -9   7   7      326.89      374.52     26.74 o 
  -8   7   7       26.38       32.44     12.69 o 
  -7   7   7      287.28      303.56     18.58 o 
  -6   7   7      289.86      260.27     16.92 o 
  -5   7   7      266.42      291.96     18.09 o 
  -4   7   7      602.78      621.01     22.54 o 
  -3   7   7     1329.04     1324.01     26.71 o 
  -2   7   7     2389.16     2426.56     45.92 o 
  -1   7   7      442.96      480.34     27.57 o 
   0   7   7     1135.65     1175.68     29.51 o 
   1   7   7      572.69      594.00     22.64 o 
   2   7   7     1454.39     1459.89     43.39 o 
   3   7   7     2083.08     2038.78     46.75 o 
   4   7   7     1110.67     1136.79     35.39 o 
   5   7   7       93.18       86.33     13.49 o 
   6   7   7      218.01      180.63     16.03 o 
   7   7   7      305.33      297.38     20.65 o 
   8   7   7      137.41      148.26     20.58 o 
   9   7   7      128.42      138.68     17.71 o 
  10   7   7       99.40       64.03     23.43 o 
  11   7   7       95.92      100.56     47.24 o 
 -12   8   7       14.41       -1.75     42.19 o 
 -11   8   7       12.67        3.23     28.58 o 
 -10   8   7       49.27       40.74     22.96 o 
  -9   8   7       21.18       19.50     16.01 o 
  -8   8   7       71.98       56.78     13.10 o 
  -7   8   7        0.97        5.97     10.27 o 
  -6   8   7        1.04       -5.01      9.01 o 
  -5   8   7      121.65      112.10     18.67 o 
  -4   8   7      161.21      147.50     13.04 o 
  -3   8   7      125.11      153.44     13.39 o 
  -2   8   7       11.51       13.56      7.82 o 
  -1   8   7      172.75      154.35     14.50 o 
   0   8   7       81.04       60.01     12.26 o 
   1   8   7      110.63      115.94     16.60 o 
   2   8   7      369.04      324.76     20.62 o 
   3   8   7       14.36        4.73      8.56 o 
   4   8   7        4.93       10.29      9.59 o 
   5   8   7       99.33       76.24     15.95 o 
   6   8   7        2.55       -2.14     12.33 o 
   7   8   7       18.17        4.07     13.16 o 
   8   8   7        1.48      -10.40     13.55 o 
   9   8   7      107.81      134.63     22.54 o 
  10   8   7        1.64        6.00     19.62 o 
 -11   9   7        0.17       21.57     26.55 o 
 -10   9   7        4.75       -4.87     16.96 o 
  -9   9   7      317.36      330.71     34.74 o 
  -8   9   7        2.45       14.08     15.04 o 
  -7   9   7      271.97      238.61     20.13 o 
  -6   9   7       32.12       27.88     11.91 o 
  -5   9   7       29.19       13.20     11.55 o 
  -4   9   7        0.38        6.69     10.57 o 
  -3   9   7        1.98       11.00      8.72 o 
  -2   9   7      139.13      124.56     12.96 o 
  -1   9   7       27.03       34.58     10.77 o 
   0   9   7      320.67      344.53     23.26 o 
   1   9   7      224.31      197.34     23.15 o 
   2   9   7        2.41        6.78     10.91 o 
   3   9   7       86.34      105.11     16.19 o 
   4   9   7        3.68       14.62     13.11 o 
   5   9   7       10.12       19.41     13.00 o 
   6   9   7        0.10        6.77     13.38 o 
   7   9   7        6.97        2.24     14.15 o 
   8   9   7       34.29       63.30     19.04 o 
   9   9   7        0.23        0.67     17.03 o 
 -10  10   7        9.80       24.26     19.64 o 
  -9  10   7        2.78       27.95     22.70 o 
  -8  10   7       17.59        3.03     19.42 o 
  -7  10   7        7.62       35.43     22.58 o 
  -6  10   7       68.22       52.72     19.34 o 
  -5  10   7       52.03       37.83     16.33 o 
  -4  10   7       53.81       39.00     16.09 o 
  -3  10   7       16.67        9.52     11.66 o 
  -2  10   7       72.23      110.65     16.67 o 
  -1  10   7      236.06      226.63     24.49 o 
   0  10   7      290.92      281.18     24.40 o 
   1  10   7        5.55       25.97     12.90 o 
   2  10   7       62.75       55.70     14.53 o 
   3  10   7       97.37      108.99     17.77 o 
   4  10   7       26.74        7.88     15.13 o 
   5  10   7       11.52       12.17     13.42 o 
   6  10   7        0.14        0.34     13.46 o 
   7  10   7       47.96       40.57     17.26 o 
   8  10   7       21.28       23.85     18.78 o 
  -9  11   7       69.02       27.21     35.39 o 
  -8  11   7       89.94      108.31     34.27 o 
  -7  11   7        9.53       17.40     27.06 o 
  -6  11   7       53.44       45.74     25.99 o 
  -5  11   7      427.33      446.18     69.54 o 
  -4  11   7       73.64       72.08     20.84 o 
  -3  11   7        1.04       -4.49     14.61 o 
  -2  11   7      153.08      119.80     21.09 o 
  -1  11   7      189.52      183.17     23.65 o 
   0  11   7      186.31      159.14     22.62 o 
   1  11   7       55.55       63.15     16.24 o 
   2  11   7      148.09      129.10     19.55 o 
   3  11   7       36.24       34.67     15.59 o 
   4  11   7      202.00      231.25     24.49 o 
   5  11   7      210.70      211.70     24.65 o 
   6  11   7       69.91      133.38     23.54 o 
   7  11   7       50.71       76.44     20.15 o 
  -8  12   7       44.79        5.05     36.35 o 
  -7  12   7       84.26      104.06     45.64 o 
  -6  12   7       56.75       92.38     78.70 o 
  -5  12   7       82.82       67.54     31.39 o 
  -4  12   7      113.93       75.73     24.03 o 
  -3  12   7      109.58       93.97     30.75 o 
  -2  12   7      107.38       76.74     20.64 o 
  -1  12   7      233.02      364.32     71.76 o 
   0  12   7      303.04      266.70     31.73 o 
   1  12   7       35.33       22.93     17.83 o 
   2  12   7      194.00      138.24     24.16 o 
   3  12   7      110.70      119.52     20.81 o 
   4  12   7      171.07      250.75     32.90 o 
   5  12   7      140.77      131.73     23.28 o 
   6  12   7       18.38       35.96     18.96 o 
  -6  13   7       43.08       53.22     34.20 o 
  -5  13   7       23.00       -7.59     27.34 o 
  -4  13   7       14.27       47.62     30.42 o 
  -3  13   7        0.63       -2.65     19.71 o 
  -2  13   7        3.42       14.63     20.97 o 
  -1  13   7       87.89       34.80     19.34 o 
   0  13   7       71.99        3.41     17.49 o 
   1  13   7        6.89       14.41     22.53 o 
   2  13   7       63.69       69.84     26.08 o 
   3  13   7        1.10      -16.46     22.42 o 
   4  13   7        2.32       -2.59     22.97 o 
  -3  14   7        0.05       11.37     46.92 o 
  -2  14   7        3.22        7.53     46.28 o 
  -1  14   7       81.32       46.04     43.46 o 
   0  14   7        1.41        4.06     23.70 o 
   1  14   7       18.18       29.92     26.14 o 
 -14   0   8      166.45      144.88     30.82 o 
 -13   0   8       97.50      111.60     14.75 o 
 -12   0   8      374.09      363.86     22.37 o 
 -11   0   8      666.30      583.83     25.50 o 
 -10   0   8      316.01      343.45     21.07 o 
  -9   0   8      319.27      287.71     15.56 o 
  -8   0   8     2293.33     2333.47     48.90 o 
  -7   0   8     2075.08     2122.11     44.86 o 
  -6   0   8      768.64      695.67     25.05 o 
  -5   0   8       21.59        9.81      5.10 o 
  -4   0   8      209.83      263.48     12.04 o 
  -3   0   8     1487.49     1387.57     28.31 o 
  -2   0   8     2079.92     2086.96     35.38 o 
  -1   0   8    15232.32    15434.46    207.89 o 
   0   0   8     8277.05     8425.32    110.20 o 
   1   0   8     5465.63     5174.34     72.46 o 
   2   0   8       19.00       41.96      6.38 o 
   3   0   8      452.40      434.27     19.30 o 
   4   0   8     4949.54     4949.41     97.00 o 
   5   0   8     3929.89     3850.31     73.14 o 
   6   0   8      201.74      168.97     21.11 o 
   7   0   8        0.51        1.54      8.99 o 
   8   0   8       25.10       38.00     12.23 o 
   9   0   8     2044.82     2358.04     61.15 o 
  10   0   8      545.00      591.51     34.48 o 
  11   0   8       40.41        6.70     17.03 o 
  12   0   8       44.45       33.86     22.85 o 
 -14   1   8        4.07        2.45      8.89 o 
 -13   1   8        6.28       13.35      8.79 o 
 -12   1   8        6.94       14.85      7.19 o 
 -11   1   8      102.18      117.42      8.69 o 
 -10   1   8      396.56      423.42     18.67 o 
  -9   1   8      309.95      345.03     16.88 o 
  -8   1   8       39.67       37.18      6.41 o 
  -7   1   8       41.09       45.57      7.73 o 
  -6   1   8       30.03       18.25      4.79 o 
  -5   1   8     3988.88     3870.62     45.45 o 
  -4   1   8     4593.67     4367.70     49.34 o 
  -3   1   8     2179.41     2230.82     26.53 o 
  -2   1   8        1.04        1.79      2.91 o 
  -1   1   8       78.50       67.37      5.27 o 
   0   1   8     9691.13    10148.80     92.32 o 
   1   1   8     6198.57     6106.21     63.62 o 
   2   1   8      649.08      659.12     13.25 o 
   3   1   8      152.20      135.05      8.90 o 
   4   1   8       19.13       20.51      5.72 o 
   5   1   8       74.26       79.85      8.02 o 
   6   1   8      489.59      458.91     16.73 o 
   7   1   8      439.26      428.15     18.55 o 
   8   1   8       83.70       72.54      9.76 o 
   9   1   8        3.39       -3.07      8.87 o 
  10   1   8        0.36       -0.35      9.52 o 
  11   1   8        2.59       -2.88     10.75 o 
  12   1   8        0.62       -4.00     18.78 o 
 -14   2   8        0.11        4.55     12.49 o 
 -13   2   8       33.32       21.96     11.39 o 
 -12   2   8       94.09       87.56     12.40 o 
 -11   2   8       14.08       20.64      7.68 o 
 -10   2   8       85.73       91.63      9.28 o 
  -9   2   8      909.39      897.60     26.72 o 
  -8   2   8       10.89       18.00      6.25 o 
  -7   2   8       23.69       10.96      5.08 o 
  -6   2   8      736.52      734.02     17.10 o 
  -5   2   8     1036.49     1055.71     18.54 o 
  -4   2   8        0.18        0.89      3.36 o 
  -3   2   8       87.94       92.52      6.04 o 
  -2   2   8       67.05       74.25      6.16 o 
  -1   2   8     3598.01     3608.13     39.56 o 
   0   2   8      102.27       92.69      6.83 o 
   1   2   8       14.69       10.03      3.58 o 
   2   2   8      508.09      514.49     14.58 o 
   3   2   8       24.43       18.47      4.71 o 
   4   2   8     1053.24     1030.39     21.43 o 
   5   2   8      428.96      418.55     14.86 o 
   6   2   8      112.25      110.12      9.98 o 
   7   2   8       71.59       51.53      8.39 o 
   8   2   8      237.81      199.73     15.12 o 
   9   2   8       17.90        8.92      9.84 o 
  10   2   8       60.38       72.97     13.12 o 
  11   2   8        9.87       11.74     11.98 o 
  12   2   8        2.39      -10.99     16.88 o 
 -14   3   8       54.24       83.28     18.29 o 
 -13   3   8       32.95       29.10     13.74 o 
 -12   3   8       60.55       77.14     13.11 o 
 -11   3   8       90.25       88.84     11.56 o 
 -10   3   8      509.47      534.19     18.32 o 
  -9   3   8      175.86      160.09     10.95 o 
  -8   3   8      850.51      832.91     23.53 o 
  -7   3   8      352.83      372.08     15.12 o 
  -6   3   8      129.81      119.66      7.99 o 
  -5   3   8       64.52       55.15      5.30 o 
  -4   3   8      276.92      293.37     10.85 o 
  -3   3   8       62.82       75.10      5.67 o 
  -2   3   8      981.12      987.25     18.99 o 
  -1   3   8      429.76      495.76     12.54 o 
   0   3   8     1260.81     1218.03     18.73 o 
   1   3   8       62.27       57.88      5.78 o 
   2   3   8       51.11       64.06      6.18 o 
   3   3   8       16.25        9.37      4.50 o 
   4   3   8        1.88        1.28      5.44 o 
   5   3   8        5.76        5.21      6.11 o 
   6   3   8       15.45       17.70      7.27 o 
   7   3   8        4.10        6.39      7.18 o 
   8   3   8      203.94      254.85     15.51 o 
   9   3   8      154.89      175.58     16.86 o 
  10   3   8      139.16      120.40     17.78 o 
  11   3   8       12.03       12.93     12.88 o 
  12   3   8        0.83        5.44     20.14 o 
 -14   4   8      130.69       95.27     53.00 o 
 -13   4   8       15.56       -1.54     13.19 o 
 -12   4   8        5.29        0.53     12.97 o 
 -11   4   8       89.60       80.04     14.03 o 
 -10   4   8      292.72      325.75     20.62 o 
  -9   4   8      693.92      716.68     29.41 o 
  -8   4   8      298.93      317.05     19.93 o 
  -7   4   8     1066.53     1049.76     32.98 o 
  -6   4   8       29.23       31.63      6.33 o 
  -5   4   8      528.91      586.85     15.78 o 
  -4   4   8      331.75      335.74     12.00 o 
  -3   4   8     2197.64     2127.58     34.16 o 
  -2   4   8     2175.39     2058.61     30.78 o 
  -1   4   8     3043.79     3012.57     43.41 o 
   0   4   8     2698.82     2887.63     37.15 o 
   1   4   8       12.40       16.88      4.89 o 
   2   4   8      267.22      275.92     13.45 o 
   3   4   8       67.90       48.26      6.68 o 
   4   4   8     1759.83     1728.40     42.13 o 
   5   4   8      775.86      791.23     22.82 o 
   6   4   8      108.35       86.58     10.59 o 
   7   4   8      438.44      507.61     21.18 o 
   8   4   8        8.34       15.00      9.25 o 
   9   4   8        5.60        9.67      9.29 o 
  10   4   8      163.82      206.64     17.47 o 
  11   4   8      210.14      247.94     20.08 o 
 -13   5   8        3.97      -14.20     24.92 o 
 -12   5   8      176.79      165.73     28.09 o 
 -11   5   8      418.14      411.37     26.12 o 
 -10   5   8      702.53      821.17     33.38 o 
  -9   5   8      595.89      705.17     30.10 o 
  -8   5   8       11.97        8.14      9.21 o 
  -7   5   8      656.49      637.31     22.63 o 
  -6   5   8     1883.82     1737.42     35.14 o 
  -5   5   8     4303.01     4603.87     64.75 o 
  -4   5   8      618.29      691.60     19.64 o 
  -3   5   8      139.57      145.37     10.74 o 
  -2   5   8     1703.01     1793.94     28.42 o 
  -1   5   8     2962.32     3020.08     41.24 o 
   0   5   8     3349.43     3388.07     51.77 o 
   1   5   8      551.74      564.07     18.47 o 
   2   5   8     1183.86     1216.53     30.35 o 
   3   5   8     1089.56     1228.42     27.61 o 
   4   5   8      592.48      637.87     22.01 o 
   5   5   8     1192.80     1146.54     28.92 o 
   6   5   8      164.02      127.83     11.72 o 
   7   5   8      111.08      104.03     11.61 o 
   8   5   8      491.00      530.21     25.12 o 
   9   5   8      242.51      226.28     17.68 o 
  10   5   8       31.94       21.50     11.53 o 
  11   5   8      118.26      107.30     16.77 o 
 -13   6   8        1.44       63.89     44.68 o 
 -12   6   8        2.29       37.04     26.15 o 
 -11   6   8       49.99        8.84     15.63 o 
 -10   6   8       99.04      104.28     16.62 o 
  -9   6   8       66.83       55.12     12.39 o 
  -8   6   8        1.15       -1.07      7.58 o 
  -7   6   8      215.28      202.75     19.82 o 
  -6   6   8      656.05      674.21     23.36 o 
  -5   6   8      756.47      733.40     25.37 o 
  -4   6   8      719.51      735.59     29.47 o 
  -3   6   8      200.75      210.89     12.27 o 
  -2   6   8      943.65      993.06     24.94 o 
  -1   6   8      286.90      277.42     16.52 o 
   0   6   8      713.15      668.35     22.83 o 
   1   6   8     1168.22     1214.77     27.44 o 
   2   6   8      119.78      155.57     11.67 o 
   3   6   8      394.73      394.22     19.38 o 
   4   6   8      504.36      562.35     24.61 o 
   5   6   8        2.93        6.78      8.71 o 
   6   6   8       12.23        7.75      9.74 o 
   7   6   8      109.61      114.02     14.83 o 
   8   6   8       29.54       36.99     12.47 o 
   9   6   8        2.42        2.13     12.13 o 
  10   6   8        1.12       -0.23     14.11 o 
  11   6   8       17.55       61.28     20.81 o 
 -12   7   8        0.10       18.42     27.85 o 
 -11   7   8        4.66       14.07     22.65 o 
 -10   7   8       58.62      105.51     31.44 o 
  -9   7   8        2.45       -0.24     12.23 o 
  -8   7   8      137.59      120.42     14.24 o 
  -7   7   8      291.09      284.54     23.85 o 
  -6   7   8      184.58      147.47     13.77 o 
  -5   7   8       60.90       52.62     10.05 o 
  -4   7   8       67.52       65.18      9.25 o 
  -3   7   8       39.04       18.75      7.96 o 
  -2   7   8      403.85      398.56     19.19 o 
  -1   7   8        6.67       -6.68      6.68 o 
   0   7   8       66.29       62.69      9.82 o 
   1   7   8       32.16        7.64      7.68 o 
   2   7   8        1.64       -4.60      7.80 o 
   3   7   8       12.08       16.17      9.44 o 
   4   7   8      135.21      156.86     16.04 o 
   5   7   8      342.21      332.89     29.26 o 
   6   7   8      159.22      156.23     17.83 o 
   7   7   8       72.31       84.30     15.46 o 
   8   7   8       15.51       16.27     12.71 o 
   9   7   8      107.81       79.32     16.44 o 
  10   7   8       44.71       20.64     18.19 o 
 -12   8   8        0.57       40.83     44.19 o 
 -11   8   8        0.40       -5.75     32.11 o 
 -10   8   8        6.44       11.43     18.36 o 
  -9   8   8      272.59      318.23     28.60 o 
  -8   8   8       15.54       10.39     11.62 o 
  -7   8   8        8.91       18.78     11.46 o 
  -6   8   8       81.02       80.77     13.54 o 
  -5   8   8        1.52        5.68      8.34 o 
  -4   8   8      122.69      109.46     13.29 o 
  -3   8   8        5.88        6.76      8.87 o 
  -2   8   8       14.92       15.38      8.48 o 
  -1   8   8      100.91      110.29     11.74 o 
   0   8   8       81.49      100.10     12.06 o 
   1   8   8      118.79      111.21     14.45 o 
   2   8   8       45.02       58.48     11.94 o 
   3   8   8      540.23      551.23     29.12 o 
   4   8   8      277.48      268.36     21.07 o 
   5   8   8      528.54      625.53     30.92 o 
   6   8   8       23.88        1.61     12.88 o 
   7   8   8        4.62       29.66     15.73 o 
   8   8   8       25.54       11.67     16.58 o 
   9   8   8        3.46        8.39     17.28 o 
 -11   9   8      331.67      354.15     49.13 o 
 -10   9   8      111.87      139.06     36.25 o 
  -9   9   8       93.01      102.70     23.02 o 
  -8   9   8      347.88      370.16     27.41 o 
  -7   9   8      589.60      752.77     47.59 o 
  -6   9   8      409.72      428.95     33.75 o 
  -5   9   8     1209.51     1113.16     47.46 o 
  -4   9   8      996.71     1031.31     38.03 o 
  -3   9   8      454.49      475.06     33.37 o 
  -2   9   8      880.88      993.78     38.10 o 
  -1   9   8      829.77      727.15     30.39 o 
   0   9   8     1868.73     1697.15     44.57 o 
   1   9   8      581.39      599.79     30.94 o 
   2   9   8      435.46      491.80     29.56 o 
   3   9   8      793.92      776.01     36.79 o 
   4   9   8      779.50      796.40     38.82 o 
   5   9   8      259.71      233.17     24.06 o 
   6   9   8      121.54      124.07     20.27 o 
   7   9   8      175.29      178.29     23.65 o 
   8   9   8       79.91       80.24     19.83 o 
   9   9   8      179.63      179.00     38.77 o 
 -10  10   8      151.73      145.92     30.65 o 
  -9  10   8      109.43       80.33     22.43 o 
  -8  10   8      128.27      173.81     29.72 o 
  -7  10   8      242.37      203.96     29.06 o 
  -6  10   8      272.78      240.45     30.39 o 
  -5  10   8      647.44      693.42     41.12 o 
  -4  10   8     1113.73     1070.81     50.58 o 
  -3  10   8      575.75      533.78     35.68 o 
  -2  10   8      195.73      215.60     21.75 o 
  -1  10   8      244.71      239.24     20.04 o 
   0  10   8     1408.41     1474.91     61.43 o 
   1  10   8     1099.38     1082.41     48.58 o 
   2  10   8      446.21      402.13     28.08 o 
   3  10   8      179.91      190.10     22.74 o 
   4  10   8      114.24      102.56     21.99 o 
   5  10   8      415.71      427.47     32.10 o 
   6  10   8      342.14      371.91     31.20 o 
   7  10   8       52.45       51.48     19.39 o 
   8  10   8        7.03        9.71     18.32 o 
  -9  11   8       44.48       81.79     35.16 o 
  -8  11   8       60.65       45.24     63.73 o 
  -7  11   8      107.82       66.21     42.43 o 
  -6  11   8       43.50       22.13     19.24 o 
  -5  11   8       15.85       14.96     18.01 o 
  -4  11   8        9.85        2.07     16.84 o 
  -3  11   8       42.82       30.03     18.27 o 
  -2  11   8      107.37      113.70     21.53 o 
  -1  11   8       85.85       71.05     16.91 o 
   0  11   8       31.92       31.71     13.79 o 
   1  11   8        4.77        7.84     13.79 o 
   2  11   8        1.61       -4.75     12.77 o 
   3  11   8       55.27       36.28     16.13 o 
   4  11   8      212.99      191.79     24.04 o 
   5  11   8       52.98       60.31     18.22 o 
   6  11   8        4.33       -3.12     16.54 o 
   7  11   8        2.69       13.37     18.64 o 
  -8  12   8        4.05       25.49     32.05 o 
  -7  12   8       40.93       48.13     32.33 o 
  -6  12   8        8.13        6.35     27.51 o 
  -5  12   8        1.59      -12.82     25.50 o 
  -4  12   8       33.97       34.76     20.97 o 
  -3  12   8       12.18       14.34     19.46 o 
  -2  12   8       79.74       43.73     20.29 o 
  -1  12   8        0.04       27.46     23.72 o 
   0  12   8        5.16       -3.77     17.24 o 
   1  12   8        3.82       -8.14     15.16 o 
   2  12   8        7.33       13.59     15.28 o 
   3  12   8       15.88       19.34     17.10 o 
   4  12   8       58.65       36.75     18.32 o 
   5  12   8        6.51        3.24     17.78 o 
  -6  13   8       11.35      -13.86     26.81 o 
  -5  13   8       67.00       63.59     37.63 o 
  -4  13   8       53.55       52.64     29.99 o 
  -3  13   8        5.02        0.86     20.21 o 
  -2  13   8        7.35       15.02     22.10 o 
  -1  13   8        4.56       23.54     21.54 o 
   0  13   8       96.36       70.65     22.88 o 
   1  13   8       35.30       54.77     21.12 o 
   2  13   8        3.74       -6.70     18.92 o 
   3  13   8        5.52        7.15     19.31 o 
  -2  14   8      238.12      330.18     69.97 o 
  -1  14   8      401.33      501.64     60.35 o 
 -14   1   9        8.62        8.97      9.63 o 
 -13   1   9      153.00      171.14     11.91 o 
 -12   1   9      181.96      174.67     14.76 o 
 -11   1   9       27.84       25.39      6.95 o 
 -10   1   9      113.98       90.20      8.25 o 
  -9   1   9      123.13      122.09      8.56 o 
  -8   1   9      552.82      545.22     17.25 o 
  -7   1   9     1366.36     1318.01     23.02 o 
  -6   1   9      709.34      696.80     16.48 o 
  -5   1   9      158.18      148.24      7.22 o 
  -4   1   9       54.32       62.11      5.18 o 
  -3   1   9       29.82       19.47      3.91 o 
  -2   1   9     2039.63     2066.38     26.57 o 
  -1   1   9       49.78       44.94      4.75 o 
   0   1   9     6262.55     6279.86     61.13 o 
   1   1   9      707.69      684.26     14.38 o 
   2   1   9       74.90       74.48      5.83 o 
   3   1   9       43.21       27.99      6.22 o 
   4   1   9      242.10      264.44     13.84 o 
   5   1   9      283.93      284.66     14.29 o 
   6   1   9      770.55      741.61     23.00 o 
   7   1   9      130.78      110.40     11.24 o 
   8   1   9        2.42        5.42      8.98 o 
   9   1   9       48.83       23.49     10.77 o 
  10   1   9       77.26       57.50     13.40 o 
  11   1   9       19.45       22.40     13.20 o 
 -14   2   9       24.67       43.39     15.39 o 
 -13   2   9       33.00       27.70     11.77 o 
 -12   2   9       20.90       -0.14      8.52 o 
 -11   2   9      496.31      565.39     28.18 o 
 -10   2   9      262.21      278.04     14.64 o 
  -9   2   9     1901.32     1935.60     38.46 o 
  -8   2   9      274.84      247.03     12.70 o 
  -7   2   9      840.44      801.94     18.44 o 
  -6   2   9       55.54       71.21      6.47 o 
  -5   2   9     2473.93     2424.86     34.09 o 
  -4   2   9     5880.73     5860.80     64.18 o 
  -3   2   9      720.40      726.63     14.64 o 
  -2   2   9     1067.18     1048.78     18.82 o 
  -1   2   9     1542.92     1653.71     22.66 o 
   0   2   9     1895.03     2079.02     25.39 o 
   1   2   9     1956.78     2155.15     27.53 o 
   2   2   9      394.79      437.03     11.76 o 
   3   2   9      649.85      640.87     17.73 o 
   4   2   9      642.54      637.58     18.59 o 
   5   2   9       44.73       28.66      6.63 o 
   6   2   9       33.41       17.55      7.01 o 
   7   2   9        0.58       -1.38      7.47 o 
   8   2   9        1.39        1.38      9.21 o 
   9   2   9      546.82      611.79     27.37 o 
  10   2   9       93.50       97.54     14.90 o 
  11   2   9        7.19       19.63     13.54 o 
 -14   3   9      118.32      142.76     20.82 o 
 -13   3   9       48.66       31.46     15.32 o 
 -12   3   9       81.75      110.45     17.88 o 
 -11   3   9       39.21       23.78     11.87 o 
 -10   3   9       12.84       13.20      8.50 o 
  -9   3   9      514.26      524.93     24.29 o 
  -8   3   9      181.97      174.27     12.15 o 
  -7   3   9      235.04      271.46     12.74 o 
  -6   3   9      469.95      439.33     13.87 o 
  -5   3   9     1250.67     1159.92     25.67 o 
  -4   3   9       43.17       53.40      5.37 o 
  -3   3   9        1.96       10.68      4.21 o 
  -2   3   9      158.06      157.44      7.83 o 
  -1   3   9      355.56      341.39     12.07 o 
   0   3   9      509.71      460.37     12.54 o 
   1   3   9       24.30       12.05      4.45 o 
   2   3   9      707.10      645.01     16.00 o 
   3   3   9       88.51       77.27      8.13 o 
   4   3   9      545.03      494.59     18.06 o 
   5   3   9      572.56      612.81     21.02 o 
   6   3   9      312.47      325.12     19.90 o 
   7   3   9      203.83      223.19     19.17 o 
   8   3   9       47.49       56.74     10.81 o 
   9   3   9        0.50        8.89      9.87 o 
  10   3   9       13.40       10.08     11.74 o 
  11   3   9       28.60       47.07     15.68 o 
 -14   4   9       46.32       13.46     28.76 o 
 -13   4   9       11.83       11.18     14.94 o 
 -12   4   9       73.11       60.36     16.41 o 
 -11   4   9       25.01       27.38     12.26 o 
 -10   4   9      136.65      145.65     16.55 o 
  -9   4   9       41.56       47.72     10.35 o 
  -8   4   9       48.78       48.43      8.65 o 
  -7   4   9       86.59       72.24      8.35 o 
  -6   4   9     1138.38     1179.61     24.41 o 
  -5   4   9      386.54      406.63     18.84 o 
  -4   4   9      474.19      481.98     15.14 o 
  -3   4   9        8.34        2.18      4.73 o 
  -2   4   9        3.12       -0.85      4.67 o 
  -1   4   9     1832.60     1851.00     27.55 o 
   0   4   9      953.27     1056.73     20.82 o 
   1   4   9       96.71       84.33      8.09 o 
   2   4   9       67.74       54.72      7.84 o 
   3   4   9       17.66       22.59      7.11 o 
   4   4   9      570.63      538.95     19.14 o 
   5   4   9      113.88      107.60     10.51 o 
   6   4   9        9.95       14.14      7.97 o 
   7   4   9       13.41       22.49      8.80 o 
   8   4   9       42.32       24.64      9.53 o 
   9   4   9        0.30        3.36     10.08 o 
  10   4   9       66.34       82.67     14.27 o 
  11   4   9       26.24       22.18     16.94 o 
 -13   5   9        1.55       27.27     26.63 o 
 -12   5   9       41.32       51.39     18.34 o 
 -11   5   9       34.73       27.91     13.16 o 
 -10   5   9       91.79       67.32     13.64 o 
  -9   5   9       16.16       25.89     10.52 o 
  -8   5   9       25.18       21.52      9.07 o 
  -7   5   9      516.77      538.84     22.03 o 
  -6   5   9      554.54      613.08     22.25 o 
  -5   5   9      120.83      118.52      9.98 o 
  -4   5   9      164.76      163.23     10.41 o 
  -3   5   9      669.61      696.88     18.59 o 
  -2   5   9        0.04       -3.65      4.81 o 
  -1   5   9      263.36      260.70     14.80 o 
   0   5   9     4146.36     4153.13     61.78 o 
   1   5   9       59.61       77.36      8.91 o 
   2   5   9      996.90      987.78     25.64 o 
   3   5   9      128.95      149.91     15.76 o 
   4   5   9       99.12      108.94     12.49 o 
   5   5   9      415.14      428.52     22.21 o 
   6   5   9      105.34      134.90     14.77 o 
   7   5   9        0.90        2.89     10.19 o 
   8   5   9       30.95       23.71     11.26 o 
   9   5   9        0.18        1.58     11.35 o 
  10   5   9       76.44       75.14     17.32 o 
 -13   6   9        0.74      -28.82     34.91 o 
 -12   6   9       11.07      -16.56     23.50 o 
 -11   6   9       36.90       27.00     18.09 o 
 -10   6   9      396.45      389.58     31.34 o 
  -9   6   9      947.92     1094.07     35.15 o 
  -8   6   9        7.67        9.56      8.99 o 
  -7   6   9      380.96      353.58     20.02 o 
  -6   6   9      127.29      109.91     11.39 o 
  -5   6   9      277.34      276.44     16.58 o 
  -4   6   9     1341.24     1366.38     39.44 o 
  -3   6   9      885.06      887.38     24.13 o 
  -2   6   9     1230.86     1180.34     32.46 o 
  -1   6   9      276.76      270.58     16.05 o 
   0   6   9       46.24       37.70      9.60 o 
   1   6   9      353.94      321.18     17.75 o 
   2   6   9     2035.41     1977.60     38.62 o 
   3   6   9      853.03      921.14     28.77 o 
   4   6   9        5.31       12.73      8.88 o 
   5   6   9        1.20       -7.43      8.73 o 
   6   6   9        0.45        2.23      9.96 o 
   7   6   9      202.92      168.06     20.72 o 
   8   6   9       89.34      101.13     19.00 o 
   9   6   9       79.24       89.72     16.40 o 
  10   6   9       19.79       12.06     16.47 o 
 -12   7   9       52.52       80.46     34.25 o 
 -11   7   9      313.26      261.33     41.95 o 
 -10   7   9      175.98      181.62     23.47 o 
  -9   7   9       74.85       31.98     15.47 o 
  -8   7   9      153.13      177.18     16.09 o 
  -7   7   9      836.95      901.11     30.71 o 
  -6   7   9      581.11      609.59     23.39 o 
  -5   7   9     2085.53     2020.26     40.13 o 
  -4   7   9      394.97      383.42     18.06 o 
  -3   7   9      115.20      139.28     14.58 o 
  -2   7   9      316.95      313.66     24.11 o 
  -1   7   9     1731.70     1703.12     40.34 o 
   0   7   9     3031.67     2986.54     59.45 o 
   1   7   9       46.46       38.69      9.73 o 
   2   7   9        6.22       -1.48      9.18 o 
   3   7   9       70.99       56.04     12.14 o 
   4   7   9      172.77      148.89     19.01 o 
   5   7   9      785.29      836.12     35.65 o 
   6   7   9       44.32       49.37     19.70 o 
   7   7   9       18.89       21.93     13.58 o 
   8   7   9       20.43       34.29     15.00 o 
   9   7   9       16.67       20.94     16.40 o 
  10   7   9       19.27        7.29     18.23 o 
 -12   8   9       42.50      -38.75     38.75 o 
 -11   8   9       37.38       36.09     21.75 o 
 -10   8   9       31.11       58.53     21.74 o 
  -9   8   9       17.23       15.85     15.05 o 
  -8   8   9       65.48       55.78     16.60 o 
  -7   8   9       95.91       96.17     14.86 o 
  -6   8   9       14.74       11.71      9.41 o 
  -5   8   9       20.34        1.65      9.46 o 
  -4   8   9        4.39        1.67      9.00 o 
  -3   8   9        1.67        7.28      9.05 o 
  -2   8   9       58.92       57.17     11.73 o 
  -1   8   9      319.07      304.46     20.16 o 
   0   8   9        0.57       -1.07      8.48 o 
   1   8   9        4.87        6.99      8.74 o 
   2   8   9        5.32        8.53     10.21 o 
   3   8   9       59.06       56.10     13.05 o 
   4   8   9       35.61       23.63     12.24 o 
   5   8   9        7.80       30.04     13.17 o 
   6   8   9       13.29        7.73     12.51 o 
   7   8   9        5.25        9.79     15.03 o 
   8   8   9       10.35       -5.80     15.07 o 
   9   8   9        4.21       -1.19     17.44 o 
 -11   9   9        4.23        5.23     27.63 o 
 -10   9   9      134.87      161.78     29.83 o 
  -9   9   9        9.20        2.56     19.62 o 
  -8   9   9        2.85       15.76     14.20 o 
  -7   9   9       29.57       40.34     16.33 o 
  -6   9   9       15.59        4.19     12.76 o 
  -5   9   9       57.55       41.12     13.47 o 
  -4   9   9      254.87      279.30     24.24 o 
  -3   9   9      458.91      548.71     27.09 o 
  -2   9   9       16.60       21.70     10.69 o 
  -1   9   9       79.88       80.31     13.52 o 
   0   9   9      228.68      201.71     16.75 o 
   1   9   9      291.99      258.45     18.31 o 
   2   9   9      108.45       80.83     15.67 o 
   3   9   9        8.93       11.18     12.79 o 
   4   9   9       26.33       15.56     14.39 o 
   5   9   9        0.48       -1.48     13.24 o 
   6   9   9       12.40       -1.12     15.59 o 
   7   9   9      134.24      135.93     27.45 o 
   8   9   9       16.33       22.78     18.39 o 
 -10  10   9       14.54       -1.63     23.15 o 
  -9  10   9       99.10       49.40     28.74 o 
  -8  10   9        0.11        9.14     20.56 o 
  -7  10   9        2.62      -11.43     15.10 o 
  -6  10   9       49.33       42.61     17.63 o 
  -5  10   9      202.25      250.26     34.64 o 
  -4  10   9      272.49      281.93     28.01 o 
  -3  10   9       16.34       25.74     13.52 o 
  -2  10   9       43.83       26.13     13.43 o 
  -1  10   9       88.05       90.44     16.66 o 
   0  10   9      109.12       96.52     15.30 o 
   1  10   9       10.17       16.44     13.23 o 
   2  10   9       34.74       14.56     17.45 o 
   3  10   9        8.50       -6.70     13.28 o 
   4  10   9       16.41       12.53     14.45 o 
   5  10   9        3.89      -11.07     13.69 o 
   6  10   9        3.65       24.65     16.61 o 
   7  10   9        3.58       -4.72     17.30 o 
  -9  11   9       87.35       72.70     46.28 o 
  -8  11   9      144.99      174.59     43.07 o 
  -7  11   9      140.01      156.17     51.40 o 
  -6  11   9       44.85       26.02     36.25 o 
  -5  11   9      276.07      253.01     32.91 o 
  -4  11   9      123.76      133.65     36.18 o 
  -3  11   9       63.65       18.76     21.90 o 
  -2  11   9       97.99       66.18     21.79 o 
  -1  11   9      118.10      150.74     20.68 o 
   0  11   9      192.09      166.12     21.50 o 
   1  11   9       60.61       63.54     17.01 o 
   2  11   9      105.30       93.58     18.31 o 
   3  11   9       17.27       12.60     15.09 o 
   4  11   9       87.92       84.28     20.29 o 
   5  11   9      107.37       74.32     20.33 o 
   6  11   9       63.29       32.65     19.54 o 
  -7  12   9       67.49       66.60     32.87 o 
  -6  12   9      153.37       44.81     70.62 o 
  -5  12   9      218.82      227.15     33.44 o 
  -4  12   9      120.95      140.34     28.12 o 
  -3  12   9       60.42       82.76     24.84 o 
  -2  12   9       47.80       17.81     21.17 o 
  -1  12   9      159.53       66.01     47.90 o 
   0  12   9      156.94      146.64     27.83 o 
   1  12   9       65.27       76.81     19.03 o 
   2  12   9       73.99       78.04     19.51 o 
   3  12   9        1.42       -4.76     16.11 o 
   4  12   9       24.46        4.39     17.18 o 
   5  12   9       72.11       56.26     26.85 o 
  -5  13   9       13.02      -27.21     27.96 o 
  -4  13   9       12.40       -2.62     23.38 o 
  -3  13   9       25.24       -2.83     21.64 o 
  -2  13   9       14.07       13.09     22.96 o 
  -1  13   9       48.02       47.33     24.20 o 
   0  13   9        0.21       17.88     22.56 o 
   1  13   9        0.95       16.08     23.12 o 
   2  13   9       34.28       37.32     22.24 o 
 -14   0  10      124.32      118.22     17.01 o 
 -13   0  10      190.56      211.06     22.40 o 
 -12   0  10      652.98      636.83     44.01 o 
 -11   0  10     1324.66     1396.27     40.73 o 
 -10   0  10      558.09      511.95     24.30 o 
  -9   0  10      900.64      897.87     41.94 o 
  -8   0  10       19.65       10.99      6.72 o 
  -7   0  10      853.15      828.56     24.53 o 
  -6   0  10     2918.65     2760.28     47.97 o 
  -5   0  10     5963.48     5901.93     85.59 o 
  -4   0  10     1414.18     1276.21     35.13 o 
  -3   0  10       14.77        9.30      5.31 o 
  -2   0  10       55.34       53.92      7.66 o 
  -1   0  10      267.69      276.85     12.80 o 
   0   0  10     1598.86     1732.04     32.83 o 
   1   0  10     7984.94     7853.07    115.64 o 
   2   0  10     2300.78     2330.81     45.05 o 
   3   0  10       25.34       13.76      8.20 o 
   4   0  10        1.96       -9.48      9.48 o 
   5   0  10      487.25      521.22     29.57 o 
   6   0  10     1584.58     1651.83     93.56 o 
   7   0  10      914.73      999.32     54.31 o 
   8   0  10      155.52      117.96     19.46 o 
   9   0  10       36.68        9.38     18.17 o 
  10   0  10       73.95       26.27     22.91 o 
  11   0  10      145.62      151.23     59.17 o 
 -14   1  10       66.16       89.80     14.13 o 
 -13   1  10       62.66       73.53     10.62 o 
 -12   1  10       41.15       34.45      8.89 o 
 -11   1  10      166.97      181.91     11.21 o 
 -10   1  10        0.56       -5.88      5.88 o 
  -9   1  10      542.52      574.75     21.41 o 
  -8   1  10      694.25      746.02     17.46 o 
  -7   1  10     1142.01     1051.57     19.51 o 
  -6   1  10     2215.00     2194.53     29.93 o 
  -5   1  10      177.36      187.93     11.20 o 
  -4   1  10      156.37      140.80      7.45 o 
  -3   1  10     1055.63     1102.71     18.34 o 
  -2   1  10     4521.42     4602.69     50.12 o 
  -1   1  10     1383.49     1342.66     20.36 o 
   0   1  10      490.35      447.86     14.33 o 
   1   1  10      521.12      513.98     13.01 o 
   2   1  10       58.44       44.48      5.77 o 
   3   1  10      648.71      684.40     21.28 o 
   4   1  10      680.91      720.00     21.11 o 
   5   1  10       89.59       77.14     10.14 o 
   6   1  10      277.69      290.28     19.20 o 
   7   1  10       13.91       23.18      9.61 o 
   8   1  10       60.52       64.01     12.25 o 
   9   1  10      110.55      138.70     15.58 o 
  10   1  10       60.95       53.21     13.85 o 
  11   1  10        1.71      -12.53     16.37 o 
 -14   2  10       39.86       23.79     16.08 o 
 -13   2  10        0.19      -12.77     12.77 o 
 -12   2  10       22.62       20.30      8.60 o 
 -11   2  10        2.61        3.33      6.88 o 
 -10   2  10       60.83       54.67      9.53 o 
  -9   2  10      106.05       98.23     11.21 o 
  -8   2  10        1.00        1.71      5.46 o 
  -7   2  10       39.64       37.93      6.30 o 
  -6   2  10       38.79       47.96      8.73 o 
  -5   2  10       11.23       12.97      4.77 o 
  -4   2  10      607.17      649.27     16.97 o 
  -3   2  10      191.57      198.87      9.06 o 
  -2   2  10      186.43      182.96      8.03 o 
  -1   2  10     1107.35     1155.58     18.68 o 
   0   2  10        0.32        0.02      3.72 o 
   1   2  10       28.86       24.04      4.63 o 
   2   2  10      805.15      819.48     18.29 o 
   3   2  10       14.82       18.16      6.18 o 
   4   2  10      166.22      168.21     11.76 o 
   5   2  10      362.73      349.14     15.65 o 
   6   2  10      263.94      287.16     18.58 o 
   7   2  10       24.58       16.27      9.53 o 
   8   2  10       14.13        5.92     10.29 o 
   9   2  10       30.44       15.74     11.04 o 
  10   2  10        5.78      -11.39     11.39 o 
  11   2  10       16.27       50.16     20.04 o 
 -14   3  10       14.78       -4.32     16.99 o 
 -13   3  10        9.59        3.56     13.76 o 
 -12   3  10       25.37       14.70     12.43 o 
 -11   3  10        7.07       10.36      9.52 o 
 -10   3  10        0.42       -4.35      7.65 o 
  -9   3  10       97.59       85.48     10.19 o 
  -8   3  10      377.38      386.08     15.89 o 
  -7   3  10      166.91      149.09      9.91 o 
  -6   3  10      107.09       86.21      8.11 o 
  -5   3  10      161.42      178.26     15.30 o 
  -4   3  10       83.79       72.98      7.06 o 
  -3   3  10       96.29       83.63      7.96 o 
  -2   3  10       21.04       20.12      4.87 o 
  -1   3  10      202.84      203.90     10.94 o 
   0   3  10        2.86       -1.54      3.99 o 
   1   3  10      321.38      313.62     11.87 o 
   2   3  10        0.36       -0.06      4.99 o 
   3   3  10       89.06       91.15     11.88 o 
   4   3  10       16.21       10.26      7.16 o 
   5   3  10      460.58      543.22     20.89 o 
   6   3  10        3.71       -6.82      6.82 o 
   7   3  10      322.09      302.36     16.73 o 
   8   3  10       27.23       21.12     10.67 o 
   9   3  10       39.26       26.54     11.66 o 
  10   3  10        6.55       16.33     12.52 o 
  11   3  10       25.68       26.38     19.31 o 
 -13   4  10       27.81        9.62     14.15 o 
 -12   4  10      357.96      349.81     36.66 o 
 -11   4  10      453.25      484.93     32.88 o 
 -10   4  10      348.12      342.80     21.99 o 
  -9   4  10        2.30        4.32      7.31 o 
  -8   4  10       33.40       44.09      8.50 o 
  -7   4  10     1609.41     1597.94     30.53 o 
  -6   4  10     1102.29     1059.65     24.17 o 
  -5   4  10     1339.38     1355.76     26.51 o 
  -4   4  10      749.90      788.87     24.28 o 
  -3   4  10       12.89       15.32      5.55 o 
  -2   4  10       85.22       97.01      7.47 o 
  -1   4  10       39.47       36.40      5.94 o 
   0   4  10     2159.64     2045.61     44.42 o 
   1   4  10      925.05      861.13     23.32 o 
   2   4  10        1.11        3.66      6.17 o 
   3   4  10       56.33       73.44     14.59 o 
   4   4  10      108.41      119.19     12.75 o 
   5   4  10       99.12       81.32     11.21 o 
   6   4  10        3.55        1.84      8.39 o 
   7   4  10      119.05      135.34     13.02 o 
   8   4  10      210.44      284.65     17.48 o 
   9   4  10       41.24       31.55     12.05 o 
  10   4  10        4.94       10.06     13.96 o 
 -13   5  10      138.84      130.66     25.55 o 
 -12   5  10      236.36      249.19     23.10 o 
 -11   5  10      253.52      223.96     26.07 o 
 -10   5  10      390.14      354.32     25.56 o 
  -9   5  10     1040.12     1078.51     33.04 o 
  -8   5  10      645.62      670.61     25.82 o 
  -7   5  10      601.02      728.16     29.03 o 
  -6   5  10      739.60      731.39     27.37 o 
  -5   5  10      397.44      355.39     23.21 o 
  -4   5  10     1288.57     1248.44     26.69 o 
  -3   5  10     1876.45     1883.56     36.42 o 
  -2   5  10      394.11      437.55     17.52 o 
  -1   5  10      399.32      437.09     18.20 o 
   0   5  10     1346.67     1361.72     33.53 o 
   1   5  10       60.51       46.45      8.48 o 
   2   5  10      909.05      885.86     27.51 o 
   3   5  10      156.31      170.07     16.41 o 
   4   5  10       83.82       71.77     11.58 o 
   5   5  10      777.47      769.85     34.46 o 
   6   5  10      189.83      194.44     17.18 o 
   7   5  10       66.13       38.90     12.37 o 
   8   5  10       50.68       36.04     13.41 o 
   9   5  10       70.58       48.40     14.23 o 
  10   5  10      107.39      101.51     20.29 o 
 -13   6  10       33.41       12.33     42.75 o 
 -12   6  10       46.86       74.38     23.98 o 
 -11   6  10       97.90       76.43     17.51 o 
 -10   6  10      172.60      215.85     25.60 o 
  -9   6  10      103.27       91.79     12.97 o 
  -8   6  10      132.76      107.03     13.07 o 
  -7   6  10      627.89      635.60     24.77 o 
  -6   6  10       66.50       52.81     10.33 o 
  -5   6  10      322.36      326.97     17.26 o 
  -4   6  10      301.92      289.13     17.48 o 
  -3   6  10      597.41      592.04     23.55 o 
  -2   6  10      381.41      330.80     27.54 o 
  -1   6  10       95.43      136.51     16.23 o 
   0   6  10      510.19      514.82     25.29 o 
   1   6  10       87.07       64.65     10.68 o 
   2   6  10       89.39       86.88     17.79 o 
   3   6  10       28.37       34.43      9.60 o 
   4   6  10      103.79       97.76     14.06 o 
   5   6  10        3.46       -0.88      9.52 o 
   6   6  10        0.94        7.16     10.23 o 
   7   6  10        1.54       -5.36     10.47 o 
   8   6  10        3.75       -4.35     12.11 o 
   9   6  10       31.45       37.45     14.89 o 
  10   6  10       10.87       34.59     41.63 o 
 -12   7  10       17.52       60.24     32.21 o 
 -11   7  10       12.48       -0.14     16.81 o 
 -10   7  10       60.86       18.33     15.64 o 
  -9   7  10       30.99       23.89     12.82 o 
  -8   7  10       15.87       12.71      9.96 o 
  -7   7  10        0.15       -4.74      8.74 o 
  -6   7  10      100.72       90.33     12.21 o 
  -5   7  10       50.22       28.38      8.48 o 
  -4   7  10        2.78        8.22      8.18 o 
  -3   7  10       48.51       32.88     10.43 o 
  -2   7  10       27.92       33.97     10.08 o 
  -1   7  10       38.91       33.41     12.56 o 
   0   7  10        0.90       -7.41      8.04 o 
   1   7  10      155.85      163.00     14.57 o 
   2   7  10      154.36      141.43     22.62 o 
   3   7  10        0.22        4.82      9.97 o 
   4   7  10       55.20       75.39     14.70 o 
   5   7  10       40.57       28.01     12.66 o 
   6   7  10      178.19      196.24     21.02 o 
   7   7  10       64.97       39.13     15.42 o 
   8   7  10       74.00       30.89     16.32 o 
   9   7  10        7.56      -14.18     16.86 o 
 -11   8  10       16.44        7.93     21.58 o 
 -10   8  10       13.51      -16.05     16.05 o 
  -9   8  10       50.20       45.23     17.70 o 
  -8   8  10       56.65       38.89     14.27 o 
  -7   8  10        7.19        0.09     10.09 o 
  -6   8  10       86.22       90.12     13.15 o 
  -5   8  10       81.98       61.92     12.26 o 
  -4   8  10        1.13        0.99      9.66 o 
  -3   8  10      123.42       65.26     12.62 o 
  -2   8  10        3.37       -1.17      8.74 o 
  -1   8  10       10.69        9.13      9.94 o 
   0   8  10       26.61       50.12     12.15 o 
   1   8  10       12.97        5.76     10.20 o 
   2   8  10      464.88      553.09     28.07 o 
   3   8  10       30.03       12.52     11.75 o 
   4   8  10      219.46      232.62     21.00 o 
   5   8  10        0.77       -9.49     11.66 o 
   6   8  10       23.76       22.48     17.77 o 
   7   8  10      103.68      101.50     20.89 o 
   8   8  10        6.78        4.15     17.53 o 
 -11   9  10      286.73      329.70     72.38 o 
 -10   9  10      240.52      280.63     35.47 o 
  -9   9  10      230.49      295.38     31.39 o 
  -8   9  10      124.68      105.79     20.40 o 
  -7   9  10      347.04      257.96     30.39 o 
  -6   9  10      349.83      352.34     30.26 o 
  -5   9  10      607.89      598.89     29.66 o 
  -4   9  10      318.98      332.94     22.99 o 
  -3   9  10      332.77      284.64     27.28 o 
  -2   9  10      298.94      303.66     21.70 o 
  -1   9  10      351.56      409.34     25.19 o 
   0   9  10      806.95      751.45     33.93 o 
   1   9  10      100.64       74.78     13.84 o 
   2   9  10       52.92       15.25     11.39 o 
   3   9  10       23.19       40.74     14.47 o 
   4   9  10      259.40      226.74     24.25 o 
   5   9  10      202.16      244.62     33.28 o 
   6   9  10       64.15       43.29     18.08 o 
   7   9  10       61.26       63.48     19.69 o 
   8   9  10        2.54      -16.39     23.15 o 
 -10  10  10       88.96       81.82     42.11 o 
  -9  10  10      106.30      158.06     36.00 o 
  -8  10  10      140.32       91.63     24.63 o 
  -7  10  10      383.09      468.88     50.17 o 
  -6  10  10      194.65      246.11     27.63 o 
  -5  10  10      281.98      257.21     26.95 o 
  -4  10  10       56.44       59.02     24.48 o 
  -3  10  10      295.26      254.13     24.00 o 
  -2  10  10      720.69      709.85     44.40 o 
  -1  10  10      216.93      197.94     21.32 o 
   0  10  10      126.99      125.32     19.19 o 
   1  10  10       30.55       32.36     15.10 o 
   2  10  10       82.50       51.81     15.76 o 
   3  10  10      104.62       83.46     18.56 o 
   4  10  10      187.54      134.75     21.41 o 
   5  10  10       30.86        1.36     15.51 o 
   6  10  10        9.27        7.93     16.45 o 
   7  10  10       17.54       22.97     22.19 o 
  -8  11  10       16.53       13.93     34.91 o 
  -7  11  10       25.02       51.28     24.35 o 
  -6  11  10       38.05       60.50     23.60 o 
  -5  11  10      116.50      101.59     25.24 o 
  -4  11  10       58.52       52.15     21.14 o 
  -3  11  10        1.56      -22.78     22.78 o 
  -2  11  10        0.22       -5.94     17.12 o 
  -1  11  10        4.78        1.29     16.09 o 
   0  11  10       90.55       70.00     19.56 o 
   1  11  10      149.59       89.00     20.60 o 
   2  11  10       26.97       20.28     15.36 o 
   3  11  10        2.51      -13.71     15.38 o 
   4  11  10        9.22       23.03     16.71 o 
   5  11  10       48.94       41.37     19.62 o 
  -7  12  10        0.85      -14.35     26.52 o 
  -6  12  10        0.04       20.52     24.26 o 
  -5  12  10       55.14       57.35     26.40 o 
  -4  12  10        1.70        4.69     21.45 o 
  -3  12  10       14.28        6.21     20.48 o 
  -2  12  10        0.97       -2.84     20.15 o 
  -1  12  10       35.27       30.05     22.79 o 
   0  12  10       36.09       37.90     22.65 o 
   1  12  10       93.10       86.00     22.42 o 
   2  12  10        2.80       15.10     21.69 o 
   3  12  10       13.09       -1.45     17.50 o 
   4  12  10        2.82        5.34     18.57 o 
  -4  13  10        8.06       40.14     25.13 o 
  -3  13  10       13.48       -6.94     21.98 o 
  -2  13  10       41.00       24.78     25.07 o 
  -1  13  10        1.79       18.73     23.64 o 
   0  13  10       13.91       24.36     25.96 o 
   1  13  10        4.79      -10.60     22.88 o 
 -14   1  11        3.49       -0.58     11.17 o 
 -13   1  11        1.49       -1.81      9.52 o 
 -12   1  11       54.98       38.03      9.02 o 
 -11   1  11      479.12      508.43     18.31 o 
 -10   1  11       84.19       93.43      8.62 o 
  -9   1  11        2.59       -5.37      5.37 o 
  -8   1  11       29.69       34.18      6.02 o 
  -7   1  11       32.39       34.36      6.10 o 
  -6   1  11       48.41       41.33      6.54 o 
  -5   1  11     1062.56     1030.06     21.52 o 
  -4   1  11      232.49      207.33     11.88 o 
  -3   1  11        7.85       -0.66      4.04 o 
  -2   1  11        4.20        1.63      4.31 o 
  -1   1  11       56.90       57.57      6.20 o 
   0   1  11     1057.23     1028.35     18.30 o 
   1   1  11      436.55      456.71     13.12 o 
   2   1  11      261.99      229.27     16.75 o 
   3   1  11      129.41      115.69     10.00 o 
   4   1  11       74.01       76.14      9.31 o 
   5   1  11      138.74      135.45     13.37 o 
   6   1  11       12.63       19.20      9.14 o 
   7   1  11        0.26        0.69      9.83 o 
   8   1  11       47.12       50.67     13.26 o 
   9   1  11      397.01      390.47     24.88 o 
  10   1  11        0.48       11.68     16.80 o 
 -14   2  11      151.75      178.08     17.68 o 
 -13   2  11      156.34      193.53     20.03 o 
 -12   2  11      170.89      165.99     17.61 o 
 -11   2  11      342.49      289.44     14.96 o 
 -10   2  11      263.56      242.70     12.94 o 
  -9   2  11       32.88       28.73      6.64 o 
  -8   2  11      369.35      398.58     16.10 o 
  -7   2  11     2134.38     1992.08     33.35 o 
  -6   2  11     1151.96     1133.46     22.51 o 
  -5   2  11      204.35      189.24     13.85 o 
  -4   2  11      111.92      124.88      7.51 o 
  -3   2  11      432.64      473.88     13.54 o 
  -2   2  11      184.20      188.77      8.88 o 
  -1   2  11      493.75      529.89     14.16 o 
   0   2  11      734.26      704.68     18.90 o 
   1   2  11       60.79       44.78      6.45 o 
   2   2  11       15.55        9.82      5.73 o 
   3   2  11      185.67      195.73     12.41 o 
   4   2  11      306.12      346.42     16.34 o 
   5   2  11      238.62      213.19     17.14 o 
   6   2  11      189.19      202.31     21.91 o 
   7   2  11       58.53       63.91     12.89 o 
   8   2  11       43.89       47.76     13.38 o 
   9   2  11       14.07       14.19     12.87 o 
  10   2  11       50.39       26.94     17.14 o 
 -13   3  11       11.71       17.34     14.37 o 
 -12   3  11      211.26      232.77     26.39 o 
 -11   3  11      246.67      293.54     17.25 o 
 -10   3  11      251.76      272.60     15.22 o 
  -9   3  11      416.55      430.20     19.93 o 
  -8   3  11       81.24       96.97      9.57 o 
  -7   3  11        8.34       14.98      6.52 o 
  -6   3  11      782.64      810.13     21.20 o 
  -5   3  11      443.08      453.76     16.03 o 
  -4   3  11       58.45       39.40      6.37 o 
  -3   3  11       92.83       90.64     10.39 o 
  -2   3  11       17.14       18.79      5.87 o 
  -1   3  11      384.81      354.79     13.87 o 
   0   3  11       81.17       58.14      7.19 o 
   1   3  11      536.21      451.91     14.74 o 
   2   3  11      100.82      110.69     12.44 o 
   3   3  11      618.36      650.12     21.19 o 
   4   3  11      485.36      501.94     20.11 o 
   5   3  11       15.21       14.21      8.08 o 
   6   3  11        3.89       -4.16      8.36 o 
   7   3  11       30.43       46.35     11.68 o 
   8   3  11       33.57       35.01     11.89 o 
   9   3  11      142.52      186.28     18.47 o 
  10   3  11       48.10       46.61     17.42 o 
 -13   4  11       14.39        9.42     17.86 o 
 -12   4  11       32.56        4.67     12.55 o 
 -11   4  11       16.96       12.98     11.28 o 
 -10   4  11       33.75       20.18      9.20 o 
  -9   4  11      930.94     1006.16     29.58 o 
  -8   4  11        9.98        7.39      7.28 o 
  -7   4  11        5.73        3.82      6.51 o 
  -6   4  11       97.92       87.74      9.30 o 
  -5   4  11      180.92      180.33     12.12 o 
  -4   4  11       46.50       31.01      7.06 o 
  -3   4  11      119.85      111.49      8.61 o 
  -2   4  11       87.24       94.78     10.34 o 
  -1   4  11       32.23       22.68      6.82 o 
   0   4  11        0.15       14.31      6.91 o 
   1   4  11      237.96      226.66     13.66 o 
   2   4  11      231.09      231.09     15.86 o 
   3   4  11        0.20       -2.15      8.01 o 
   4   4  11        9.71       17.49      9.12 o 
   5   4  11        3.25        2.22      9.58 o 
   6   4  11        0.73       -8.45      9.38 o 
   7   4  11      168.61      152.90     16.21 o 
   8   4  11       57.61       90.22     17.01 o 
   9   4  11        0.91      -12.86     12.86 o 
  10   4  11        0.05      -19.26     21.35 o 
 -13   5  11        1.04        5.73     18.12 o 
 -12   5  11        5.12        6.24     12.40 o 
 -11   5  11       41.68       26.38     12.42 o 
 -10   5  11       33.63       11.38     11.10 o 
  -9   5  11       32.23       40.61     10.50 o 
  -8   5  11        3.02       -4.98      7.43 o 
  -7   5  11        6.48        7.75      7.74 o 
  -6   5  11       66.69       72.34     10.24 o 
  -5   5  11       31.09       28.88      7.96 o 
  -4   5  11      641.41      710.34     23.25 o 
  -3   5  11      935.82      973.34     29.38 o 
  -2   5  11       10.73       16.26      6.98 o 
  -1   5  11      667.46      627.69     35.24 o 
   0   5  11      141.51      151.42     13.23 o 
   1   5  11      276.50      241.31     14.49 o 
   2   5  11      330.49      330.40     19.09 o 
   3   5  11      200.87      203.13     15.87 o 
   4   5  11        0.39        7.07      9.58 o 
   5   5  11       60.41       72.36     14.34 o 
   6   5  11        0.06       -6.25     10.65 o 
   7   5  11      118.53      113.60     15.85 o 
   8   5  11      137.51      176.20     18.01 o 
   9   5  11        3.33        4.83     14.90 o 
 -12   6  11      184.56      190.93     27.56 o 
 -11   6  11      101.74       71.88     14.91 o 
 -10   6  11       13.10        8.86     11.10 o 
  -9   6  11       45.81       38.42     11.88 o 
  -8   6  11       74.92       66.08     12.34 o 
  -7   6  11      193.43      214.21     16.95 o 
  -6   6  11      634.92      652.95     26.23 o 
  -5   6  11      601.77      626.72     32.22 o 
  -4   6  11       32.26       15.91      8.04 o 
  -3   6  11      189.95      160.54     13.91 o 
  -2   6  11      150.47      149.80     22.57 o 
  -1   6  11     1410.85     1425.30     55.17 o 
   0   6  11      899.46     1026.27     37.01 o 
   1   6  11      324.07      351.72     19.69 o 
   2   6  11       91.87      115.65     14.44 o 
   3   6  11       10.99       28.10     11.57 o 
   4   6  11      582.77      551.94     29.35 o 
   5   6  11      428.63      487.89     26.04 o 
   6   6  11        0.94       10.03     10.99 o 
   7   6  11        8.07        2.27     11.91 o 
   8   6  11        1.19       -8.27     13.33 o 
   9   6  11        0.64       15.43     15.23 o 
 -12   7  11      106.49       81.62     27.67 o 
 -11   7  11      246.73      267.92     27.03 o 
 -10   7  11      372.13      477.02     30.92 o 
  -9   7  11      215.77      261.88     20.25 o 
  -8   7  11       59.68       37.53     11.98 o 
  -7   7  11      361.90      367.89     22.22 o 
  -6   7  11      179.67      149.59     17.35 o 
  -5   7  11       94.33       71.29     12.69 o 
  -4   7  11      638.21      667.45     33.37 o 
  -3   7  11      729.19      754.11     33.48 o 
  -2   7  11        5.67       22.00     10.04 o 
  -1   7  11       72.20       73.95     12.51 o 
   0   7  11      631.57      624.66     28.26 o 
   1   7  11       39.56       14.67     11.71 o 
   2   7  11       76.45       67.00     17.37 o 
   3   7  11      199.42      174.71     17.96 o 
   4   7  11       45.53       40.69     13.36 o 
   5   7  11        0.64        1.12     12.22 o 
   6   7  11        2.79        5.83     13.48 o 
   7   7  11      130.51       77.60     17.78 o 
   8   7  11       96.51      113.95     21.15 o 
 -11   8  11      189.31      199.57     55.54 o 
 -10   8  11      111.55      109.81     20.71 o 
  -9   8  11        0.99        6.49     14.10 o 
  -8   8  11        0.55       15.64     12.22 o 
  -7   8  11      124.49      159.67     23.36 o 
  -6   8  11        3.64        5.37     12.10 o 
  -5   8  11       95.29       91.44     16.01 o 
  -4   8  11       30.32       30.31     12.21 o 
  -3   8  11       41.33       34.67     14.79 o 
  -2   8  11        9.32       -0.48      9.92 o 
  -1   8  11        0.66       -3.96      9.41 o 
   0   8  11      170.17      210.34     18.83 o 
   1   8  11       18.88       29.68     13.06 o 
   2   8  11       36.13       29.99     12.40 o 
   3   8  11       52.17       46.53     13.72 o 
   4   8  11       12.30       10.98     12.48 o 
   5   8  11      112.34      114.77     18.14 o 
   6   8  11       10.05       11.13     15.32 o 
   7   8  11        2.24        6.74     15.53 o 
   8   8  11        2.00        7.89     20.55 o 
 -10   9  11       17.61        7.32     17.06 o 
  -9   9  11        0.40        5.89     17.37 o 
  -8   9  11      235.63      184.59     27.34 o 
  -7   9  11      391.26      362.53     51.60 o 
  -6   9  11        5.03       24.00     15.25 o 
  -5   9  11       45.91       71.56     15.78 o 
  -4   9  11        9.12        7.12     11.90 o 
  -3   9  11       92.21       55.55     13.54 o 
  -2   9  11      284.21      319.39     22.76 o 
  -1   9  11        0.07        3.20     10.92 o 
   0   9  11        0.08      -10.96     10.96 o 
   1   9  11       13.90        3.58     12.57 o 
   2   9  11        0.58        5.69     11.90 o 
   3   9  11       25.67       22.02     13.85 o 
   4   9  11       32.54       -6.31     15.00 o 
   5   9  11        1.58        7.61     16.02 o 
   6   9  11        1.25        4.76     16.33 o 
   7   9  11        0.04      -12.21     18.56 o 
  -9  10  11      101.30       79.94     31.37 o 
  -8  10  11       33.55       16.62     21.37 o 
  -7  10  11      110.41      102.08     25.01 o 
  -6  10  11      145.25      170.64     30.74 o 
  -5  10  11      100.42       75.08     27.99 o 
  -4  10  11        1.65       13.54     13.29 o 
  -3  10  11       48.15       59.07     17.88 o 
  -2  10  11      134.31      136.98     19.78 o 
  -1  10  11       92.60      108.93     19.13 o 
   0  10  11        2.91       -3.53     14.18 o 
   1  10  11        2.35       -9.55     14.46 o 
   2  10  11        0.24      -13.61     14.84 o 
   3  10  11        0.65       -0.92     15.32 o 
   4  10  11        0.99        7.53     15.33 o 
   5  10  11        2.03       10.98     17.98 o 
   6  10  11        0.12        9.16     21.08 o 
  -7  11  11      184.32      226.99     40.19 o 
  -6  11  11      119.19      100.01     34.21 o 
  -5  11  11      189.42      180.86     30.65 o 
  -4  11  11       96.81      171.38     29.49 o 
  -3  11  11        5.89        5.59     18.54 o 
  -2  11  11      173.59      121.82     30.48 o 
  -1  11  11      137.77       85.29     21.11 o 
   0  11  11      110.87       92.55     21.16 o 
   1  11  11      109.15       91.83     22.07 o 
   2  11  11      105.63      100.70     26.00 o 
   3  11  11       22.81       10.15     18.46 o 
   4  11  11      127.60       82.67     26.07 o 
  -6  12  11       59.57       62.27     35.59 o 
  -5  12  11       45.29       44.57     24.62 o 
  -4  12  11       39.82       11.08     33.51 o 
  -3  12  11        7.58        5.81     22.05 o 
  -2  12  11       41.96       54.61     24.49 o 
  -1  12  11       39.50       29.87     28.29 o 
   0  12  11       12.11       -1.03     17.89 o 
   1  12  11        0.44      -11.59     17.89 o 
   2  12  11       35.25       33.20     20.67 o 
   3  12  11       18.64       -4.15     24.13 o 
 -13   0  12      175.97      144.94     21.00 o 
 -12   0  12      247.95      230.31     26.93 o 
 -11   0  12      525.31      487.14     23.99 o 
 -10   0  12      824.57      845.37     29.63 o 
  -9   0  12      663.65      712.34     29.06 o 
  -8   0  12      517.97      532.08     22.55 o 
  -7   0  12     1138.51     1110.95     29.87 o 
  -6   0  12        7.32       22.84      8.00 o 
  -5   0  12        4.89       -0.35      6.43 o 
  -4   0  12     1110.43     1114.94     28.01 o 
  -3   0  12     1719.96     1582.01     34.19 o 
  -2   0  12     3069.46     3258.33     59.14 o 
  -1   0  12     3330.90     3397.95     60.92 o 
   0   0  12        0.42       -6.34      6.34 o 
   1   0  12        1.00       -0.05      6.96 o 
   2   0  12     1623.64     1498.57     44.82 o 
   3   0  12     1972.31     2080.69     57.06 o 
   4   0  12     2253.59     2426.42     64.48 o 
   5   0  12     1166.91     1240.57     52.97 o 
   6   0  12      196.50      186.48     22.23 o 
   7   0  12       51.56       55.42     17.21 o 
   8   0  12       83.74       64.50     21.95 o 
   9   0  12     1521.44     1557.28     91.19 o 
  10   0  12      105.77       95.10     36.23 o 
 -13   1  12       28.20       28.10     10.05 o 
 -12   1  12      296.50      299.51     15.92 o 
 -11   1  12      197.92      173.26     11.38 o 
 -10   1  12      404.56      427.92     16.00 o 
  -9   1  12      251.72      247.45     14.49 o 
  -8   1  12       12.15        6.79      5.47 o 
  -7   1  12       11.69       13.53      5.54 o 
  -6   1  12      433.75      405.50     13.46 o 
  -5   1  12     2050.47     2108.91     29.46 o 
  -4   1  12      273.74      277.66     11.20 o 
  -3   1  12      223.70      229.78     10.36 o 
  -2   1  12       90.77       92.31      7.66 o 
  -1   1  12        7.31       -2.58      4.76 o 
   0   1  12     1997.90     2064.35     32.14 o 
   1   1  12      476.76      516.64     16.09 o 
   2   1  12      179.94      175.24     11.83 o 
   3   1  12      826.96      865.70     24.21 o 
   4   1  12        4.88       14.14      7.89 o 
   5   1  12      233.18      230.12     15.85 o 
   6   1  12      324.83      388.43     22.72 o 
   7   1  12       62.38       40.73     14.58 o 
   8   1  12       29.41       46.40     13.58 o 
   9   1  12       43.79       39.90     15.14 o 
  10   1  12       51.35       32.06     23.00 o 
 -13   2  12        3.21       11.10      9.81 o 
 -12   2  12        7.23        5.13      8.88 o 
 -11   2  12       11.58       17.55      8.01 o 
 -10   2  12       76.63       77.08      8.95 o 
  -9   2  12      138.02      132.80     10.09 o 
  -8   2  12       49.47       49.09      7.54 o 
  -7   2  12       19.73       21.13      5.97 o 
  -6   2  12       44.07       33.19      6.12 o 
  -5   2  12       72.23       82.56      7.43 o 
  -4   2  12       93.95       90.23      7.52 o 
  -3   2  12       26.49       13.63      5.34 o 
  -2   2  12       60.14       62.90      7.11 o 
  -1   2  12       52.32       49.60      7.03 o 
   0   2  12      263.48      274.65     15.84 o 
   1   2  12       28.79       50.63      7.41 o 
   2   2  12      459.87      475.60     19.35 o 
   3   2  12       20.76       20.69      7.60 o 
   4   2  12       11.35        7.96      8.02 o 
   5   2  12        0.12       -2.31      9.12 o 
   6   2  12        0.04        5.54      9.95 o 
   7   2  12        3.61       14.05     11.36 o 
   8   2  12       23.76       23.64     13.00 o 
   9   2  12        0.69       17.20     14.06 o 
  10   2  12        1.45      -19.86     19.86 o 
 -13   3  12        2.79        4.18     11.69 o 
 -12   3  12      197.01      206.65     25.23 o 
 -11   3  12       93.45       91.83     11.72 o 
 -10   3  12      196.69      186.35     15.60 o 
  -9   3  12      231.92      207.87     13.33 o 
  -8   3  12       12.28        8.94      6.72 o 
  -7   3  12      303.90      317.45     18.02 o 
  -6   3  12       14.99       10.15      5.85 o 
  -5   3  12      208.75      233.44     12.14 o 
  -4   3  12       14.60        5.58      5.47 o 
  -3   3  12       96.91       85.21      8.01 o 
  -2   3  12      320.62      356.10     14.02 o 
  -1   3  12       41.26       39.59      7.01 o 
   0   3  12      315.44      310.06     15.78 o 
   1   3  12      100.20      104.80      9.83 o 
   2   3  12       57.74       57.87      9.43 o 
   3   3  12       10.08       16.56      8.45 o 
   4   3  12       38.73       25.89     10.56 o 
   5   3  12       26.67       18.29      9.91 o 
   6   3  12       42.18       10.74     11.79 o 
   7   3  12       22.83       29.25     13.74 o 
   8   3  12       37.79       75.90     19.31 o 
   9   3  12        8.49       13.38     16.00 o 
 -13   4  12       14.03        7.34     15.64 o 
 -12   4  12        9.02       -1.95     12.50 o 
 -11   4  12      218.69      231.03     18.72 o 
 -10   4  12      430.58      398.20     26.29 o 
  -9   4  12      482.58      500.55     22.34 o 
  -8   4  12        3.32        1.26      7.83 o 
  -7   4  12       41.23       37.66      8.21 o 
  -6   4  12        3.52        2.83      6.60 o 
  -5   4  12      190.50      161.77     11.93 o 
  -4   4  12       28.19       25.26      7.39 o 
  -3   4  12      504.09      451.54     17.94 o 
  -2   4  12      271.19      310.79     17.08 o 
  -1   4  12       41.45       50.09     12.54 o 
   0   4  12      100.76      106.53     17.23 o 
   1   4  12        2.01       -2.09      7.20 o 
   2   4  12       13.86       23.07      9.17 o 
   3   4  12       58.68       69.30     11.58 o 
   4   4  12      610.31      616.85     25.10 o 
   5   4  12      200.11      207.47     16.91 o 
   6   4  12       25.09       24.64     11.33 o 
   7   4  12       50.81       40.11     14.15 o 
   8   4  12        4.89        3.35     13.28 o 
   9   4  12      106.15      109.56     21.95 o 
 -12   5  12      231.48      293.23     39.28 o 
 -11   5  12      524.64      577.49     30.49 o 
 -10   5  12      262.64      300.95     24.49 o 
  -9   5  12      184.51      175.22     17.00 o 
  -8   5  12       45.65       19.90      8.83 o 
  -7   5  12      419.52      403.58     19.75 o 
  -6   5  12      671.36      711.39     25.50 o 
  -5   5  12     1314.72     1449.21     36.36 o 
  -4   5  12       12.38       10.80      7.46 o 
  -3   5  12        1.70        1.44      6.64 o 
  -2   5  12      162.50      119.06     15.40 o 
  -1   5  12     1389.98     1391.82     41.50 o 
   0   5  12     1202.86     1209.59     32.27 o 
   1   5  12       47.01       45.28     12.94 o 
   2   5  12      438.76      465.13     22.79 o 
   3   5  12      631.29      647.46     27.02 o 
   4   5  12      153.22      171.13     19.10 o 
   5   5  12      461.88      429.17     24.82 o 
   6   5  12      110.93       96.69     14.39 o 
   7   5  12      176.69      196.15     18.84 o 
   8   5  12      266.72      338.89     25.62 o 
   9   5  12       95.73       79.31     23.00 o 
 -12   6  12       34.75       59.06     21.98 o 
 -11   6  12       82.61       94.82     16.52 o 
 -10   6  12      107.12      103.06     15.95 o 
  -9   6  12       78.62       50.99     14.90 o 
  -8   6  12       46.30       58.90     13.38 o 
  -7   6  12       33.30       25.43     10.77 o 
  -6   6  12      339.98      318.50     19.99 o 
  -5   6  12      325.32      333.15     29.39 o 
  -4   6  12        5.71        2.91      8.03 o 
  -3   6  12        0.67       -1.16      9.63 o 
  -2   6  12       86.44       48.34     20.78 o 
  -1   6  12       33.91       47.81     11.01 o 
   0   6  12      198.93      210.95     17.99 o 
   1   6  12      132.52      140.20     17.23 o 
   2   6  12       26.04       40.14     12.82 o 
   3   6  12        1.01       -4.92     10.50 o 
   4   6  12       92.94       80.94     15.45 o 
   5   6  12        0.43        5.51     12.06 o 
   6   6  12        1.06        4.84     13.72 o 
   7   6  12       57.79       52.75     17.13 o 
   8   6  12       34.96       37.47     15.53 o 
 -11   7  12       15.53       21.90     17.33 o 
 -10   7  12       13.06        4.30     12.73 o 
  -9   7  12       47.28       69.40     14.84 o 
  -8   7  12        4.69       17.76     11.86 o 
  -7   7  12       10.32        2.95     11.02 o 
  -6   7  12      162.40      171.98     16.11 o 
  -5   7  12      175.64      183.66     19.56 o 
  -4   7  12        3.57        7.00     11.13 o 
  -3   7  12       29.54       21.56     12.85 o 
  -2   7  12        2.65        5.17      9.89 o 
  -1   7  12       12.56       10.29     10.41 o 
   0   7  12       37.43       37.66     11.91 o 
   1   7  12        3.53       12.51     12.12 o 
   2   7  12        6.10        4.33     12.55 o 
   3   7  12      105.92      108.57     16.73 o 
   4   7  12      151.78      186.32     33.19 o 
   5   7  12        6.22       10.33     13.25 o 
   6   7  12       10.06        8.89     15.01 o 
   7   7  12       19.65       12.84     16.09 o 
   8   7  12        0.47       11.38     18.75 o 
 -11   8  12        8.82       32.36     24.74 o 
 -10   8  12        0.48       -5.03     16.01 o 
  -9   8  12      184.95      183.93     26.74 o 
  -8   8  12        0.67       -0.07     12.05 o 
  -7   8  12       56.50       40.77     16.04 o 
  -6   8  12        0.93       12.55     13.92 o 
  -5   8  12       65.23       47.84     14.11 o 
  -4   8  12        0.30        2.30     11.47 o 
  -3   8  12       38.02       31.36     12.21 o 
  -2   8  12       42.44       40.94     12.50 o 
  -1   8  12      326.48      354.48     28.93 o 
   0   8  12       21.66       38.60     13.96 o 
   1   8  12       75.89       47.30     15.53 o 
   2   8  12       13.99        6.09     13.55 o 
   3   8  12       21.98       26.90     13.21 o 
   4   8  12      417.17      568.13     32.46 o 
   5   8  12       87.41      149.89     20.97 o 
   6   8  12        0.95        9.03     15.88 o 
   7   8  12        0.92        8.76     18.77 o 
 -10   9  12       62.23       23.73     47.40 o 
  -9   9  12       59.19       32.98     22.53 o 
  -8   9  12       52.72       54.77     22.48 o 
  -7   9  12      153.62      112.62     25.15 o 
  -6   9  12       64.01       37.26     20.52 o 
  -5   9  12      158.77      132.30     21.07 o 
  -4   9  12       27.93        9.27     14.57 o 
  -3   9  12       46.20       33.32     13.60 o 
  -2   9  12       57.21       30.61     13.48 o 
  -1   9  12        1.23       -1.85     11.74 o 
   0   9  12      121.61      109.96     17.83 o 
   1   9  12       96.89      103.71     18.42 o 
   2   9  12       45.19       51.74     21.20 o 
   3   9  12       27.49       14.64     14.92 o 
   4   9  12       65.73       52.55     19.07 o 
   5   9  12       58.54       23.55     18.04 o 
   6   9  12       30.51       25.48     21.70 o 
  -9  10  12       13.44       66.38     31.35 o 
  -8  10  12       14.76      -19.91     19.91 o 
  -7  10  12       84.09       63.37     24.90 o 
  -6  10  12       37.97       38.77     21.41 o 
  -5  10  12      142.42       99.66     25.46 o 
  -4  10  12      126.72      104.02     19.35 o 
  -3  10  12       10.21        8.46     16.30 o 
  -2  10  12        3.01      -12.52     15.23 o 
  -1  10  12       37.73       38.94     16.24 o 
   0  10  12      172.75      147.59     36.95 o 
   1  10  12       68.64       49.13     18.73 o 
   2  10  12        2.23        3.29     17.19 o 
   3  10  12        8.92       33.30     18.89 o 
   4  10  12       20.49       14.72     19.33 o 
   5  10  12      127.99      130.27     27.02 o 
  -7  11  12       20.01       42.59     40.35 o 
  -6  11  12        5.35       -1.29     25.45 o 
  -5  11  12        0.74        7.09     24.96 o 
  -4  11  12       16.40       17.47     21.56 o 
  -3  11  12       71.81       97.14     31.64 o 
  -2  11  12       70.20       42.87     19.36 o 
  -1  11  12       20.39       -4.41     18.03 o 
   0  11  12        0.68       13.94     17.96 o 
   1  11  12       24.64       43.15     20.82 o 
   2  11  12       74.91       55.10     21.24 o 
   3  11  12       76.62       82.41     22.72 o 
  -5  12  12        1.50      -18.25     37.15 o 
  -4  12  12        4.76      -19.59     21.92 o 
  -3  12  12        0.03        9.82     22.95 o 
  -2  12  12       58.22       81.34     26.56 o 
  -1  12  12        3.27       11.83     24.84 o 
   0  12  12       20.39       20.47     20.91 o 
   1  12  12        0.44        2.67     19.26 o 
 -13   1  13        4.41       -1.75      9.55 o 
 -12   1  13        0.25        2.59      8.78 o 
 -11   1  13       19.05       32.98      8.63 o 
 -10   1  13       17.36       19.29      7.43 o 
  -9   1  13        7.53        2.02      6.49 o 
  -8   1  13        2.32        3.30      6.07 o 
  -7   1  13       90.94       77.03      8.25 o 
  -6   1  13       11.31        4.26      5.57 o 
  -5   1  13      445.50      473.85     15.63 o 
  -4   1  13      104.83       79.98      7.30 o 
  -3   1  13       25.52       16.61      5.71 o 
  -2   1  13      144.71      142.93      9.36 o 
  -1   1  13       20.81        7.74      5.48 o 
   0   1  13      750.03      772.79     21.78 o 
   1   1  13       69.15       44.64      8.79 o 
   2   1  13        0.25       -5.21      6.93 o 
   3   1  13        0.98       -1.34      7.78 o 
   4   1  13      139.84      114.13     12.33 o 
   5   1  13       79.38       55.28     14.22 o 
   6   1  13      159.20       96.74     14.56 o 
   7   1  13       22.38        9.65     12.17 o 
   8   1  13       83.19       66.22     15.89 o 
   9   1  13       13.60       26.97     21.02 o 
 -13   2  13        1.36       10.76     10.19 o 
 -12   2  13       67.30       56.81     10.80 o 
 -11   2  13      167.75      176.49     13.11 o 
 -10   2  13      432.08      413.04     17.15 o 
  -9   2  13      408.88      384.92     16.54 o 
  -8   2  13      273.22      269.76     12.98 o 
  -7   2  13       86.13       73.69      8.10 o 
  -6   2  13       92.05      114.22      8.83 o 
  -5   2  13      309.92      319.11     13.24 o 
  -4   2  13       44.06       29.47      6.40 o 
  -3   2  13        3.79       -3.64      5.28 o 
  -2   2  13      171.04      168.47     12.64 o 
  -1   2  13      231.47      228.38     12.34 o 
   0   2  13      143.53      174.97     18.19 o 
   1   2  13      697.87      770.46     24.38 o 
   2   2  13       56.15       46.69     10.20 o 
   3   2  13       19.11        8.58      8.43 o 
   4   2  13       69.17       81.79     13.60 o 
   5   2  13       20.08       36.29     11.65 o 
   6   2  13        6.53       -7.46     10.84 o 
   7   2  13      109.29      124.07     17.83 o 
   8   2  13      120.03      138.92     24.86 o 
   9   2  13      328.35      403.57     33.19 o 
 -13   3  13        8.02       23.20     11.84 o 
 -12   3  13       28.77       18.07     10.08 o 
 -11   3  13       25.91       20.30      9.66 o 
 -10   3  13       18.84       19.55      8.31 o 
  -9   3  13      247.10      288.25     14.47 o 
  -8   3  13       92.17       91.14     12.47 o 
  -7   3  13        4.47        6.04      6.59 o 
  -6   3  13       14.79        9.93      6.48 o 
  -5   3  13      105.06      103.29      8.88 o 
  -4   3  13       14.01       20.41      6.71 o 
  -3   3  13       78.86      100.96      9.11 o 
  -2   3  13        2.05       -2.44      5.96 o 
  -1   3  13      338.88      358.92     17.63 o 
   0   3  13      942.20     1014.03     31.02 o 
   1   3  13      138.34      143.43     17.93 o 
   2   3  13      138.41      143.73     16.64 o 
   3   3  13       10.92        1.55      8.98 o 
   4   3  13      101.82      127.08     14.38 o 
   5   3  13      711.61      681.66     32.19 o 
   6   3  13      149.30      152.36     18.89 o 
   7   3  13       75.27       63.32     18.13 o 
   8   3  13        0.20        6.36     15.09 o 
   9   3  13        5.39      -12.83     23.36 o 
 -12   4  13       33.84       20.48     15.18 o 
 -11   4  13       17.06       20.96     11.77 o 
 -10   4  13        2.47        9.74      9.93 o 
  -9   4  13        2.97        4.99      9.61 o 
  -8   4  13       10.60        8.54      8.70 o 
  -7   4  13       64.61       56.20      9.78 o 
  -6   4  13      130.98      129.20     12.43 o 
  -5   4  13       56.72       55.31      8.47 o 
  -4   4  13        0.11       -2.33      6.38 o 
  -3   4  13       21.36       15.47      7.29 o 
  -2   4  13      101.32      101.66     10.24 o 
  -1   4  13      483.52      477.04     20.17 o 
   0   4  13        1.38       -2.17      7.63 o 
   1   4  13       58.44       56.44     11.06 o 
   2   4  13       12.39       -5.65      9.21 o 
   3   4  13       55.36       28.48     10.54 o 
   4   4  13      212.77      230.74     17.38 o 
   5   4  13      148.57      177.50     16.70 o 
   6   4  13        6.37       10.83     11.90 o 
   7   4  13        5.05        4.16     14.04 o 
   8   4  13       31.80       37.17     17.41 o 
 -12   5  13        5.73        5.24     15.20 o 
 -11   5  13        6.55        2.73     13.10 o 
 -10   5  13        0.20      -10.05     11.05 o 
  -9   5  13        1.32       -1.64      9.65 o 
  -8   5  13       18.92       17.99     10.43 o 
  -7   5  13      158.29      196.44     17.66 o 
  -6   5  13       63.44       52.52     10.34 o 
  -5   5  13       12.88       25.12      8.67 o 
  -4   5  13      427.17      508.45     20.50 o 
  -3   5  13        4.13        5.24      7.47 o 
  -2   5  13      233.69      265.15     21.40 o 
  -1   5  13      287.14      307.25     22.99 o 
   0   5  13      483.30      490.92     23.42 o 
   1   5  13      141.13      125.61     18.37 o 
   2   5  13      121.93       99.18     16.42 o 
   3   5  13        4.04        1.48     10.79 o 
   4   5  13      278.81      244.02     19.72 o 
   5   5  13      262.31      283.62     19.95 o 
   6   5  13        7.37       -4.33     11.46 o 
   7   5  13        6.60       12.80     14.39 o 
   8   5  13        0.14        1.97     16.30 o 
 -11   6  13       91.54      123.30     22.00 o 
 -10   6  13       35.11       38.09     14.80 o 
  -9   6  13       90.87       83.66     14.46 o 
  -8   6  13        0.85       -3.80     10.78 o 
  -7   6  13        0.50        3.22     11.00 o 
  -6   6  13      148.48      121.68     14.56 o 
  -5   6  13      221.49      232.24     16.65 o 
  -4   6  13      575.37      605.99     26.50 o 
  -3   6  13        6.69        5.60     11.24 o 
  -2   6  13      155.08      151.55     18.12 o 
  -1   6  13       34.66        5.44      9.70 o 
   0   6  13      138.71      147.47     16.29 o 
   1   6  13      133.66      169.05     20.01 o 
   2   6  13      293.51      332.87     26.57 o 
   3   6  13       40.34       40.04     19.02 o 
   4   6  13       50.94       41.55     13.96 o 
   5   6  13        6.50        2.81     13.60 o 
   6   6  13       19.43        9.99     14.83 o 
   7   6  13      136.79      165.29     21.09 o 
   8   6  13       53.07       48.99     25.11 o 
 -11   7  13      112.11      105.89     24.40 o 
 -10   7  13       27.04       15.54     15.31 o 
  -9   7  13       53.07       55.89     14.98 o 
  -8   7  13       37.99       50.68     14.52 o 
  -7   7  13      107.74      101.34     17.39 o 
  -6   7  13      195.22      191.74     20.31 o 
  -5   7  13      159.64      157.35     19.38 o 
  -4   7  13       47.60       37.69     12.87 o 
  -3   7  13       37.50       37.87     13.98 o 
  -2   7  13       95.70      112.88     16.99 o 
  -1   7  13      282.15      293.99     21.49 o 
   0   7  13      399.03      411.38     31.82 o 
   1   7  13       32.99       29.44     14.22 o 
   2   7  13        5.17        3.34     12.94 o 
   3   7  13       16.15       10.04     13.14 o 
   4   7  13      297.27      272.81     23.58 o 
   5   7  13      476.53      514.89     40.22 o 
   6   7  13        1.22        2.07     15.09 o 
   7   7  13       21.65       25.01     19.80 o 
 -10   8  13       16.55       10.76     22.60 o 
  -9   8  13        5.85        3.24     14.07 o 
  -8   8  13       40.53       22.71     15.56 o 
  -7   8  13       18.14        9.66     15.29 o 
  -6   8  13       10.96       -4.28     13.10 o 
  -5   8  13       70.38       56.34     17.14 o 
  -4   8  13       81.75       72.91     18.21 o 
  -3   8  13       32.53        5.63     12.09 o 
  -2   8  13       86.34      106.68     20.54 o 
  -1   8  13        4.18        9.08     11.83 o 
   0   8  13      221.30      177.75     28.07 o 
   1   8  13      137.35      107.48     18.49 o 
   2   8  13      119.06      141.42     20.72 o 
   3   8  13       84.54      102.30     19.85 o 
   4   8  13      103.33       92.11     20.47 o 
   5   8  13       41.14       36.21     17.38 o 
   6   8  13      112.13       98.63     22.22 o 
  -9   9  13        0.03       14.83     25.05 o 
  -8   9  13       19.37       18.23     20.94 o 
  -7   9  13       80.91       86.06     21.37 o 
  -6   9  13       57.89       72.78     21.82 o 
  -5   9  13      108.55       94.64     20.73 o 
  -4   9  13      140.15      142.85     22.70 o 
  -3   9  13        9.64       14.98     15.43 o 
  -2   9  13        6.19       24.44     13.42 o 
  -1   9  13        0.26       17.42     13.70 o 
   0   9  13       46.33       20.65     15.27 o 
   1   9  13       21.92       25.14     16.15 o 
   2   9  13       38.69       21.76     15.79 o 
   3   9  13        4.01       -5.38     16.14 o 
   4   9  13       33.95       52.54     19.40 o 
   5   9  13        0.47       14.41     24.35 o 
  -8  10  13        0.61      -19.11     27.38 o 
  -7  10  13       30.92       21.46     22.05 o 
  -6  10  13       71.34       62.93     23.88 o 
  -5  10  13      151.29      141.95     23.98 o 
  -4  10  13       64.18       85.03     21.36 o 
  -3  10  13        8.99        3.44     16.79 o 
  -2  10  13       19.29       20.46     15.83 o 
  -1  10  13        2.43        8.10     17.21 o 
   0  10  13       20.22       25.70     17.95 o 
   1  10  13       16.51       26.74     18.08 o 
   2  10  13        0.65      -17.03     17.66 o 
   3  10  13        1.08        7.46     19.72 o 
   4  10  13       46.17       44.54     26.83 o 
  -6  11  13       87.19       75.10     46.28 o 
  -5  11  13       89.79       14.59     26.47 o 
  -4  11  13       91.59       57.67     36.43 o 
  -3  11  13      103.34      100.42     24.07 o 
  -2  11  13      203.18      230.00     38.02 o 
  -1  11  13      121.41      114.16     24.63 o 
   0  11  13      116.09       20.94     19.10 o 
   1  11  13      185.10      178.95     27.88 o 
   2  11  13      194.75      176.33     35.48 o 
 -13   0  14      136.10      149.24     27.46 o 
 -12   0  14      260.12      282.42     24.65 o 
 -11   0  14      197.23      222.40     21.70 o 
 -10   0  14      248.60      242.68     21.73 o 
  -9   0  14       92.75       72.27     17.28 o 
  -8   0  14        1.90        3.03      9.80 o 
  -7   0  14     1311.82     1328.14     35.52 o 
  -6   0  14     2462.06     2614.17     51.30 o 
  -5   0  14     1602.86     1577.00     50.78 o 
  -4   0  14      316.08      343.26     22.42 o 
  -3   0  14        1.71       11.94      8.62 o 
  -2   0  14     1646.39     1652.94     39.64 o 
  -1   0  14     1310.02     1303.95     47.48 o 
   0   0  14     4426.41     4738.61     91.21 o 
   1   0  14     3410.15     3551.89     74.08 o 
   2   0  14      940.05     1024.33     48.87 o 
   3   0  14       71.33       59.71     15.69 o 
   4   0  14      613.10      594.12     46.99 o 
   5   0  14     1022.68     1099.89     47.87 o 
   6   0  14     1263.53     1340.32     89.54 o 
   7   0  14      259.55      273.95     39.58 o 
   8   0  14        0.96       -5.32     21.88 o 
 -13   1  14        1.32       11.28     11.38 o 
 -12   1  14       24.17       17.69     10.03 o 
 -11   1  14       90.94       90.43     11.54 o 
 -10   1  14        5.41       -5.74      7.47 o 
  -9   1  14      349.17      399.60     16.42 o 
  -8   1  14       77.51       69.12      8.68 o 
  -7   1  14      269.82      239.50     14.55 o 
  -6   1  14       26.57       25.04      6.71 o 
  -5   1  14       26.68       27.17      7.42 o 
  -4   1  14       56.68       46.64      7.52 o 
  -3   1  14      422.92      458.90     19.88 o 
  -2   1  14      675.57      674.43     19.62 o 
  -1   1  14        0.58        5.66      6.35 o 
   0   1  14      411.60      445.91     23.33 o 
   1   1  14       50.66       49.53     10.90 o 
   2   1  14      324.14      343.48     25.06 o 
   3   1  14      404.38      500.35     24.23 o 
   4   1  14      253.13      295.17     18.68 o 
   5   1  14        9.27       10.18     11.61 o 
   6   1  14        0.14        2.41     12.06 o 
   7   1  14       99.22      100.48     16.69 o 
   8   1  14       84.93      127.73     23.33 o 
 -12   2  14        3.33        7.83      9.73 o 
 -11   2  14        5.22        6.84      8.72 o 
 -10   2  14        1.05        1.51      8.00 o 
  -9   2  14        0.84        3.10      7.70 o 
  -8   2  14       98.04       79.87      9.10 o 
  -7   2  14       87.35       70.97      8.58 o 
  -6   2  14        7.25       -0.07      6.41 o 
  -5   2  14       95.06      102.57      9.39 o 
  -4   2  14       35.33       33.23      7.03 o 
  -3   2  14      337.65      358.29     21.62 o 
  -2   2  14       82.49       85.61      9.09 o 
  -1   2  14      635.59      678.12     27.53 o 
   0   2  14       25.76       21.63      8.69 o 
   1   2  14       96.66      105.86     13.90 o 
   2   2  14        2.61       12.21     10.09 o 
   3   2  14        3.94        1.98     10.46 o 
   4   2  14       32.13       23.85     12.00 o 
   5   2  14       61.16       58.00     14.28 o 
   6   2  14        8.09        1.60     13.45 o 
   7   2  14       16.01       39.09     15.80 o 
   8   2  14       19.98        6.29     17.84 o 
 -12   3  14       14.76        4.83     10.39 o 
 -11   3  14      103.45      102.71     12.46 o 
 -10   3  14        0.26        7.65      8.78 o 
  -9   3  14       36.25       23.37      8.43 o 
  -8   3  14      105.31      101.63     10.76 o 
  -7   3  14       72.69       73.56      8.73 o 
  -6   3  14      163.12      141.87     11.77 o 
  -5   3  14       80.33       79.77      8.79 o 
  -4   3  14      407.45      459.62     17.44 o 
  -3   3  14        2.71       13.35      6.63 o 
  -2   3  14        3.07       -1.54      6.86 o 
  -1   3  14      103.09      103.80     11.30 o 
   0   3  14        0.55        0.26      7.76 o 
   1   3  14       75.77       67.30     14.60 o 
   2   3  14      114.21      108.29     14.65 o 
   3   3  14       54.07       54.93     13.15 o 
   4   3  14       18.73       21.05     12.10 o 
   5   3  14       75.59       82.92     16.59 o 
   6   3  14        2.60       19.63     14.30 o 
   7   3  14        6.53        4.29     14.51 o 
   8   3  14        2.53       -0.78     18.14 o 
 -12   4  14      131.56      142.35     15.90 o 
 -11   4  14       43.07       43.22     11.82 o 
 -10   4  14        0.41       21.16     11.30 o 
  -9   4  14        7.56        4.24      9.53 o 
  -8   4  14       71.54       78.88     11.68 o 
  -7   4  14      331.24      332.61     22.72 o 
  -6   4  14      279.69      275.91     16.42 o 
  -5   4  14      218.02      217.89     15.51 o 
  -4   4  14        6.37        4.19      6.49 o 
  -3   4  14        4.23       -6.64      6.64 o 
  -2   4  14      212.97      199.82     15.24 o 
  -1   4  14       83.97       85.47     11.75 o 
   0   4  14     1098.91     1131.51     35.66 o 
   1   4  14      181.25      215.83     20.28 o 
   2   4  14       43.85       55.41     19.68 o 
   3   4  14      120.56      134.75     17.10 o 
   4   4  14       91.46       70.80     13.76 o 
   5   4  14      132.93      104.88     15.72 o 
   6   4  14       67.78       60.87     16.99 o 
   7   4  14      174.23      123.12     20.35 o 
   8   4  14       50.97       20.70     22.18 o 
 -11   5  14       95.84       70.92     16.73 o 
 -10   5  14      111.12       90.84     14.89 o 
  -9   5  14      323.26      341.29     21.56 o 
  -8   5  14      119.77      133.54     20.14 o 
  -7   5  14       77.64       83.15     12.91 o 
  -6   5  14      152.00      103.35     12.28 o 
  -5   5  14      177.17      166.77     18.83 o 
  -4   5  14      945.24      961.15     32.74 o 
  -3   5  14      734.92      782.47     32.55 o 
  -2   5  14       28.62        6.67     11.35 o 
  -1   5  14      418.78      375.63     22.96 o 
   0   5  14     1344.13     1221.87     62.10 o 
   1   5  14      122.15      112.92     17.61 o 
   2   5  14      474.89      469.35     50.39 o 
   3   5  14      434.23      467.98     27.47 o 
   4   5  14      339.87      415.83     35.39 o 
   5   5  14      287.00      326.40     23.77 o 
   6   5  14      119.86      126.59     19.93 o 
   7   5  14      151.53      158.27     20.75 o 
 -11   6  14       68.71       54.73     17.80 o 
 -10   6  14       11.21       11.86     13.82 o 
  -9   6  14        6.98       27.25     13.93 o 
  -8   6  14       63.01       63.86     15.14 o 
  -7   6  14       61.08       57.52     16.73 o 
  -6   6  14       10.90       -0.10     10.08 o 
  -5   6  14      112.46      111.40     15.50 o 
  -4   6  14        3.13        2.96     10.89 o 
  -3   6  14      128.86      133.32     21.10 o 
  -2   6  14       71.01       77.41     15.01 o 
  -1   6  14        7.18       10.78     12.02 o 
   0   6  14       40.17       31.90     19.71 o 
   1   6  14        0.20        9.56     13.65 o 
   2   6  14        6.91       -9.47     12.95 o 
   3   6  14       68.09       49.27     16.71 o 
   4   6  14       31.38       36.74     16.37 o 
   5   6  14       62.29       46.04     17.84 o 
   6   6  14        8.68        3.95     14.77 o 
   7   6  14       11.06       18.26     22.22 o 
 -10   7  14        7.41        4.56     16.38 o 
  -9   7  14      291.78      259.37     23.49 o 
  -8   7  14       15.34       -8.46     13.14 o 
  -7   7  14        2.72       28.49     14.48 o 
  -6   7  14      134.48      168.52     27.87 o 
  -5   7  14        9.40       27.79     15.17 o 
  -4   7  14        0.56       -0.76     12.49 o 
  -3   7  14       15.78       15.90     12.88 o 
  -2   7  14       20.65        9.65     13.12 o 
  -1   7  14        7.17       -4.47     12.22 o 
   0   7  14       13.64       13.75     13.85 o 
   1   7  14       64.75       55.29     15.97 o 
   2   7  14       14.19        0.92     13.27 o 
   3   7  14      141.51      189.85     26.17 o 
   4   7  14       38.07       59.25     18.97 o 
   5   7  14       13.18       -6.13     15.99 o 
   6   7  14       15.73       30.92     19.58 o 
  -9   8  14        0.65       -5.31     15.70 o 
  -8   8  14        2.34       -7.49     22.51 o 
  -7   8  14       48.67       34.82     17.30 o 
  -6   8  14        1.18       24.38     16.49 o 
  -5   8  14       92.01      104.86     20.16 o 
  -4   8  14       98.81      123.64     20.82 o 
  -3   8  14        8.11       -4.83     14.83 o 
  -2   8  14        0.88      -12.96     12.96 o 
  -1   8  14      190.26      138.18     22.53 o 
   0   8  14      244.90      284.58     25.84 o 
   1   8  14       51.81       93.27     18.72 o 
   2   8  14      139.71       93.82     19.75 o 
   3   8  14       28.87       11.09     16.66 o 
   4   8  14        1.86       16.31     17.52 o 
   5   8  14       27.96       11.76     21.60 o 
  -8   9  14        8.18        5.12     24.64 o 
  -7   9  14       46.55       63.24     21.33 o 
  -6   9  14       68.77       62.70     19.62 o 
  -5   9  14       58.45       24.32     17.69 o 
  -4   9  14        7.18        0.37     16.40 o 
  -3   9  14        4.29       18.92     16.85 o 
  -2   9  14      105.05      120.19     23.25 o 
  -1   9  14       90.96      118.35     22.88 o 
   0   9  14       88.32       82.24     19.10 o 
   1   9  14        5.16      -14.15     14.15 o 
   2   9  14       42.15       35.10     18.09 o 
   3   9  14       12.56       18.17     18.07 o 
   4   9  14      164.76      228.28     31.90 o 
  -7  10  14       59.70       21.82     32.03 o 
  -6  10  14        2.24        0.92     19.02 o 
  -5  10  14       11.08      -10.26     17.89 o 
  -4  10  14        5.60       19.76     18.60 o 
  -3  10  14       62.45       50.35     20.57 o 
  -2  10  14       90.45       67.58     28.75 o 
  -1  10  14        1.05        1.10     16.52 o 
   0  10  14        1.64       10.76     18.19 o 
   1  10  14       17.66       12.79     18.15 o 
   2  10  14       75.17       78.66     23.65 o 
   3  10  14       27.70        0.68     22.99 o 
  -4  11  14        6.83       12.01     41.31 o 
  -3  11  14        0.56        3.43     26.49 o 
  -2  11  14       33.90       63.25     30.51 o 
  -1  11  14      128.99      165.13     41.71 o 
   0  11  14      108.53       60.66     42.09 o 
 -12   1  15       13.88       23.96     11.05 o 
 -11   1  15       68.17       67.76     11.58 o 
 -10   1  15        1.56        4.31      9.26 o 
  -9   1  15       66.82       60.03     10.61 o 
  -8   1  15      120.21      108.31     12.01 o 
  -7   1  15       33.64       33.22      8.78 o 
  -6   1  15        1.26        5.92      6.52 o 
  -5   1  15      459.55      445.83     17.05 o 
  -4   1  15       36.83       35.93      8.86 o 
  -3   1  15       20.47        6.18      6.89 o 
  -2   1  15       13.78       22.62      7.42 o 
  -1   1  15        6.66        7.88      7.26 o 
   0   1  15       12.88       12.69      9.54 o 
   1   1  15      347.85      351.73     29.18 o 
   2   1  15       97.25       80.97     15.55 o 
   3   1  15        1.22        2.17     11.85 o 
   4   1  15        5.94       13.54     13.05 o 
   5   1  15        2.01        7.25     12.54 o 
   6   1  15       12.37       12.19     14.08 o 
   7   1  15        1.98       -7.20     15.22 o 
   8   1  15       11.93       -7.48     23.54 o 
 -12   2  15        8.96       20.19     10.97 o 
 -11   2  15       21.10       23.61     10.06 o 
 -10   2  15       15.25       15.26      9.38 o 
  -9   2  15       12.08       17.99      8.67 o 
  -8   2  15       87.17       63.89      9.75 o 
  -7   2  15      201.96      170.03     11.81 o 
  -6   2  15      146.46      137.40     10.60 o 
  -5   2  15       86.15       86.34      9.43 o 
  -4   2  15       11.80        9.53      6.96 o 
  -3   2  15       64.76       68.99      9.23 o 
  -2   2  15      418.82      469.16     18.90 o 
  -1   2  15      305.53      325.83     21.63 o 
   0   2  15       10.53       12.21      9.66 o 
   1   2  15        1.72        0.44     10.31 o 
   2   2  15       56.37       52.38     14.35 o 
   3   2  15        6.02       13.29     14.66 o 
   4   2  15      307.79      363.72     27.24 o 
   5   2  15      296.45      361.25     28.69 o 
   6   2  15      102.68      101.69     18.90 o 
   7   2  15        1.43       -0.58     16.29 o 
 -12   3  15       36.44       46.09     12.70 o 
 -11   3  15       64.67       95.75     13.10 o 
 -10   3  15       44.07       52.25     11.02 o 
  -9   3  15        4.72       -7.25      8.43 o 
  -8   3  15       70.94       79.58     10.56 o 
  -7   3  15      152.71      170.94     11.96 o 
  -6   3  15      447.28      458.65     18.35 o 
  -5   3  15      115.93      140.80     12.06 o 
  -4   3  15      121.44      130.24     11.22 o 
  -3   3  15      115.02      105.32     10.69 o 
  -2   3  15      270.58      302.20     17.94 o 
  -1   3  15      194.43      193.75     14.88 o 
   0   3  15      281.63      281.77     20.54 o 
   1   3  15       31.80       37.56     13.87 o 
   2   3  15      280.32      253.02     23.61 o 
   3   3  15      374.14      380.35     36.65 o 
   4   3  15       74.51       70.85     17.28 o 
   5   3  15        0.21      -10.30     14.57 o 
   6   3  15        1.69       13.88     15.34 o 
   7   3  15       17.86       12.08     17.75 o 
 -11   4  15       10.23        1.83     10.47 o 
 -10   4  15       30.65       24.26     10.58 o 
  -9   4  15      176.81      166.28     14.77 o 
  -8   4  15        3.98        2.96      8.50 o 
  -7   4  15       22.09       15.15      8.90 o 
  -6   4  15       78.61      108.21     11.43 o 
  -5   4  15      167.79      178.27     13.28 o 
  -4   4  15       39.87       32.44      8.86 o 
  -3   4  15        9.74       21.89      8.78 o 
  -2   4  15       15.39       16.10      9.06 o 
  -1   4  15        8.12       15.78     10.34 o 
   0   4  15      215.43      229.23     25.96 o 
   1   4  15      140.92      138.23     18.27 o 
   2   4  15       77.14       79.72     16.72 o 
   3   4  15        2.91       -2.35     11.72 o 
   4   4  15        0.05      -11.48     11.48 o 
   5   4  15       44.63       36.94     19.04 o 
   6   4  15       55.19       46.65     19.29 o 
   7   4  15       32.67       34.59     22.24 o 
 -11   5  15       12.34       28.91     17.46 o 
 -10   5  15        1.65        3.04     12.40 o 
  -9   5  15        0.59       -5.70     11.02 o 
  -8   5  15        6.15        8.47     10.78 o 
  -7   5  15       41.28       46.87     11.83 o 
  -6   5  15        2.98       13.03      9.98 o 
  -5   5  15      238.76      280.59     19.05 o 
  -4   5  15      152.21      133.57     13.99 o 
  -3   5  15        0.91        9.12     10.63 o 
  -2   5  15       49.19       56.86     13.58 o 
  -1   5  15       62.39       68.09     13.30 o 
   0   5  15       23.13        4.79     12.74 o 
   1   5  15      212.87      153.19     22.59 o 
   2   5  15      222.48      238.45     33.86 o 
   3   5  15        2.96       -7.11     14.08 o 
   4   5  15       65.76       65.31     19.24 o 
   5   5  15        8.45        9.11     15.25 o 
   6   5  15       21.16       21.61     18.51 o 
 -10   6  15       12.65       24.38     17.44 o 
  -9   6  15        0.40        6.36     14.09 o 
  -8   6  15       75.76       77.68     16.64 o 
  -7   6  15       64.59       61.39     12.96 o 
  -6   6  15       89.06      102.38     15.37 o 
  -5   6  15        1.02        2.11     13.90 o 
  -4   6  15       58.62       59.95     16.13 o 
  -3   6  15       27.81       21.53     17.38 o 
  -2   6  15      202.66      212.09     22.59 o 
  -1   6  15      322.28      383.56     34.26 o 
   0   6  15       96.20       92.87     20.37 o 
   1   6  15      283.20      273.66     28.79 o 
   2   6  15        0.89       16.53     15.02 o 
   3   6  15       99.33       75.79     18.66 o 
   4   6  15      268.88      323.45     29.66 o 
   5   6  15       35.25        6.93     16.38 o 
   6   6  15       17.11       28.47     25.82 o 
 -10   7  15       48.04       46.12     22.24 o 
  -9   7  15       74.76       44.53     16.88 o 
  -8   7  15        5.08       -9.50     12.99 o 
  -7   7  15       23.61        0.44     16.62 o 
  -6   7  15       94.79      131.20     21.67 o 
  -5   7  15      243.47      298.81     34.44 o 
  -4   7  15      157.31      185.33     39.29 o 
  -3   7  15       93.36       65.73     16.91 o 
  -2   7  15        3.43        8.90     13.43 o 
  -1   7  15       21.04        2.24     15.65 o 
   0   7  15      440.44      476.03     56.02 o 
   1   7  15      102.71      125.39     26.44 o 
   2   7  15      140.82      148.37     31.09 o 
   3   7  15       73.30       67.65     19.91 o 
   4   7  15       15.64       19.09     17.69 o 
   5   7  15       47.71       46.05     22.58 o 
  -9   8  15        0.62       13.97     26.78 o 
  -8   8  15        6.70       16.50     17.97 o 
  -7   8  15      102.88      104.57     32.91 o 
  -6   8  15       21.94       22.84     18.17 o 
  -5   8  15      143.24      103.34     22.80 o 
  -4   8  15       53.26       51.25     18.71 o 
  -3   8  15       63.46       54.98     19.76 o 
  -2   8  15      162.69      195.23     31.77 o 
  -1   8  15      267.85      244.84     28.67 o 
   0   8  15      340.58      357.70     33.40 o 
   1   8  15       32.25       48.61     18.25 o 
   2   8  15       31.01       42.28     18.01 o 
   3   8  15      130.74      110.82     22.56 o 
   4   8  15       67.54       65.43     24.07 o 
  -7   9  15       67.96      117.81     28.51 o 
  -6   9  15        3.43       13.33     18.36 o 
  -5   9  15        1.18      -12.71     16.52 o 
  -4   9  15       10.72      -16.29     16.29 o 
  -3   9  15       37.60       33.13     18.73 o 
  -2   9  15       43.89       40.96     18.73 o 
  -1   9  15        0.62        1.27     16.69 o 
   0   9  15        2.68       14.23     19.25 o 
   1   9  15       43.87       51.56     19.71 o 
   2   9  15       27.01       15.79     17.86 o 
   3   9  15        2.32      -10.22     19.51 o 
  -5  10  15        3.51       -1.01     23.76 o 
  -4  10  15        0.06       -4.71     21.99 o 
  -3  10  15       15.02       15.80     19.90 o 
  -2  10  15       46.70       89.73     23.19 o 
  -1  10  15        0.23      -18.56     18.56 o 
   0  10  15        0.08       -7.76     25.93 o 
   1  10  15       27.14       -8.44     27.50 o 
 -12   0  16       78.83       76.01     21.24 o 
 -11   0  16      224.63      207.20     23.85 o 
 -10   0  16      573.49      554.61     51.55 o 
  -9   0  16      467.80      542.45     32.59 o 
  -8   0  16       70.88       50.90     17.15 o 
  -7   0  16      635.03      544.63     31.26 o 
  -6   0  16      103.33       90.20     15.29 o 
  -5   0  16     1016.10      966.48     38.89 o 
  -4   0  16     2146.40     2189.78     56.58 o 
  -3   0  16     1790.11     2002.51     53.36 o 
  -2   0  16     1429.03     1571.42     46.26 o 
  -1   0  16     1039.26      930.80     45.65 o 
   0   0  16       38.77       10.32     36.51 o 
   1   0  16      465.79      389.90     43.16 o 
   2   0  16     1239.72     1331.33     75.02 o 
   3   0  16      832.83      874.78     64.37 o 
   4   0  16      199.77      229.99     42.03 o 
   5   0  16       18.11       39.08     26.82 o 
   6   0  16       32.82       15.37     27.34 o 
   7   0  16       54.26       77.18     48.68 o 
 -12   1  16       76.54       71.42     20.33 o 
 -11   1  16       63.03       73.54     12.81 o 
 -10   1  16      204.22      185.73     15.18 o 
  -9   1  16        2.21       -8.59      8.59 o 
  -8   1  16       29.86       19.05      9.43 o 
  -7   1  16      241.01      269.90     18.23 o 
  -6   1  16      498.81      510.26     20.48 o 
  -5   1  16      241.42      203.48     13.00 o 
  -4   1  16        7.26       -1.04      7.12 o 
  -3   1  16       13.03       17.35      8.05 o 
  -2   1  16       59.75       65.66      9.87 o 
  -1   1  16      153.17      140.15     13.22 o 
   0   1  16      699.38      767.17     41.46 o 
   1   1  16       61.66      112.40     17.84 o 
   2   1  16       40.15       42.59     14.98 o 
   3   1  16       72.44       91.08     18.20 o 
   4   1  16      221.39      188.49     24.92 o 
   5   1  16      396.09      452.77     37.06 o 
   6   1  16       94.79       78.08     20.93 o 
   7   1  16        0.44      -17.21     24.24 o 
 -11   2  16        6.58        9.51     10.93 o 
 -10   2  16        8.44       -0.08      9.22 o 
  -9   2  16       36.52       30.67      9.77 o 
  -8   2  16       11.03        3.01      8.66 o 
  -7   2  16        8.37        4.18      8.37 o 
  -6   2  16        0.03       -3.08      7.61 o 
  -5   2  16       12.50       18.48      8.17 o 
  -4   2  16       77.82      114.08     10.88 o 
  -3   2  16       48.58       67.73      9.87 o 
  -2   2  16        5.17        3.77      9.28 o 
  -1   2  16       23.79       49.14     10.65 o 
   0   2  16        6.93       11.36     11.96 o 
   1   2  16        2.49        7.30     11.71 o 
   2   2  16       15.61       10.88     15.36 o 
   3   2  16        0.05       -4.48     14.72 o 
   4   2  16        0.41        8.11     15.96 o 
   5   2  16       45.68       47.00     18.02 o 
   6   2  16        7.48        6.54     19.03 o 
   7   2  16        0.86      -16.49     43.55 o 
 -11   3  16       12.04       -3.46     11.13 o 
 -10   3  16       78.76       75.13     12.49 o 
  -9   3  16      118.16       92.45     12.56 o 
  -8   3  16        2.15        7.83      8.99 o 
  -7   3  16      307.89      311.63     17.80 o 
  -6   3  16       43.81       42.86      9.66 o 
  -5   3  16        0.31       -7.24      7.70 o 
  -4   3  16       32.96       20.54      9.00 o 
  -3   3  16       24.22       38.13     10.05 o 
  -2   3  16       18.42       15.41      9.67 o 
  -1   3  16      180.89      208.71     16.31 o 
   0   3  16      212.71      223.53     21.74 o 
   1   3  16       93.48       81.73     17.05 o 
   2   3  16       19.48       40.14     17.07 o 
   3   3  16        1.93       -7.54     15.25 o 
   4   3  16        5.35        6.14     16.74 o 
   5   3  16        1.86       -5.35     16.44 o 
   6   3  16        8.05       11.38     19.75 o 
 -11   4  16      164.05      209.02     18.18 o 
 -10   4  16      118.10      101.24     13.71 o 
  -9   4  16      230.14      220.44     19.37 o 
  -8   4  16        3.35        1.73      9.90 o 
  -7   4  16        0.77        2.46      9.07 o 
  -6   4  16       75.00       97.09     12.44 o 
  -5   4  16      604.06      608.42     23.25 o 
  -4   4  16      271.11      283.24     17.52 o 
  -3   4  16      316.17      345.23     23.57 o 
  -2   4  16      109.93      113.18     16.04 o 
  -1   4  16       72.27       55.44     12.64 o 
   0   4  16      208.34      237.08     22.88 o 
   1   4  16       60.78       37.41     15.37 o 
   2   4  16       64.19       54.68     17.08 o 
   3   4  16       91.18       79.76     18.19 o 
   4   4  16      207.11      277.23     30.36 o 
   5   4  16       35.64       18.77     17.77 o 
   6   4  16        0.15        7.47     20.63 o 
 -10   5  16       21.99       18.39     11.86 o 
  -9   5  16      136.18      152.06     15.56 o 
  -8   5  16      243.45      217.96     16.82 o 
  -7   5  16      264.44      281.76     19.88 o 
  -6   5  16      392.89      401.18     23.82 o 
  -5   5  16      698.07      753.30     31.02 o 
  -4   5  16       83.69       37.64     13.60 o 
  -3   5  16      228.09      173.38     18.87 o 
  -2   5  16      361.72      361.82     24.79 o 
  -1   5  16      717.56      751.33     37.63 o 
   0   5  16      680.39      797.35     45.01 o 
   1   5  16       25.37       11.30     17.27 o 
   2   5  16      171.27      178.87     25.46 o 
   3   5  16      126.55      103.47     34.53 o 
   4   5  16      174.60      186.94     24.39 o 
   5   5  16      159.47      136.59     31.81 o 
 -10   6  16       30.79       28.81     19.15 o 
  -9   6  16       25.31       14.34     15.55 o 
  -8   6  16       30.61       36.52     13.26 o 
  -7   6  16        7.22        2.27     11.80 o 
  -6   6  16      110.95      113.97     18.89 o 
  -5   6  16      121.59       94.36     19.91 o 
  -4   6  16        3.12       -3.76     14.42 o 
  -3   6  16        3.26      -11.94     12.62 o 
  -2   6  16       12.82        1.48     12.17 o 
  -1   6  16        7.46       19.33     14.17 o 
   0   6  16      210.13      179.40     35.57 o 
   1   6  16       13.45       35.14     18.85 o 
   2   6  16        0.44        7.05     16.68 o 
   3   6  16        6.94       16.76     19.17 o 
   4   6  16       54.57       49.03     20.52 o 
   5   6  16       28.87      -12.84     23.00 o 
  -9   7  16        5.02       -1.37     19.14 o 
  -8   7  16        7.43       16.91     21.08 o 
  -7   7  16        4.87       42.67     18.12 o 
  -6   7  16        6.51       14.29     16.48 o 
  -5   7  16       17.46        3.94     16.19 o 
  -4   7  16       24.71       18.80     16.97 o 
  -3   7  16        2.97      -12.03     15.77 o 
  -2   7  16        5.56        6.19     15.89 o 
  -1   7  16        5.18      -12.97     12.97 o 
   0   7  16       47.07       74.43     24.45 o 
   1   7  16        1.89        7.57     17.37 o 
   2   7  16        0.02       15.40     18.44 o 
   3   7  16       31.26       49.87     19.59 o 
   4   7  16        2.94        2.58     23.64 o 
  -8   8  16        1.83       16.75     26.63 o 
  -7   8  16       13.14       -1.15     19.98 o 
  -6   8  16       38.17       47.22     19.43 o 
  -5   8  16       35.54        1.86     16.77 o 
  -4   8  16       48.68       -3.57     17.58 o 
  -3   8  16       66.59       53.39     20.37 o 
  -2   8  16       97.64      156.20     26.02 o 
  -1   8  16       36.91        7.74     27.83 o 
   0   8  16       34.76       16.72     19.66 o 
   1   8  16        1.13       -9.88     17.26 o 
   2   8  16        1.94       -2.49     18.73 o 
   3   8  16       19.52       26.61     24.67 o 
  -6   9  16       59.09       66.18     33.70 o 
  -5   9  16      138.45      113.32     29.03 o 
  -4   9  16       39.62       35.91     20.67 o 
  -3   9  16       36.64       30.63     20.52 o 
  -2   9  16       54.04       29.97     20.44 o 
  -1   9  16       42.55       54.32     21.11 o 
   0   9  16       95.17      127.15     30.73 o 
   1   9  16       75.16      118.55     36.93 o 
 -11   1  17       12.22       12.37     11.91 o 
 -10   1  17      161.28      169.19     15.79 o 
  -9   1  17       32.81       23.55     10.70 o 
  -8   1  17       18.89       37.73     10.91 o 
  -7   1  17      281.69      346.68     20.03 o 
  -6   1  17        4.67       10.39      9.77 o 
  -5   1  17       34.11       32.19     11.09 o 
  -4   1  17      122.32      146.38     13.32 o 
  -3   1  17      131.11      131.87     13.05 o 
  -2   1  17      135.33      129.73     14.41 o 
  -1   1  17       77.69       63.68     14.90 o 
   0   1  17       31.24       26.55     14.79 o 
   1   1  17       25.54       20.46     14.21 o 
   2   1  17        0.71      -12.26     13.35 o 
   3   1  17        2.68       11.52     15.73 o 
   4   1  17       12.48        3.82     17.84 o 
   5   1  17        7.46        3.95     19.45 o 
   6   1  17        1.28        1.44     40.03 o 
 -11   2  17      102.69       90.56     15.62 o 
 -10   2  17      158.63      151.42     15.36 o 
  -9   2  17       96.85      107.62     13.54 o 
  -8   2  17        7.34        6.22     10.09 o 
  -7   2  17      131.82      164.34     15.85 o 
  -6   2  17      101.24       86.68     11.96 o 
  -5   2  17      361.94      394.68     20.29 o 
  -4   2  17       41.57       47.34      9.72 o 
  -3   2  17        4.17       -8.71      8.71 o 
  -2   2  17       90.93       72.48     12.58 o 
  -1   2  17        3.14       14.46     12.15 o 
   0   2  17      253.12      291.08     23.10 o 
   1   2  17      137.92      143.58     22.42 o 
   2   2  17       45.68       80.87     19.58 o 
   3   2  17        9.54       -4.51     16.64 o 
   4   2  17        0.32       14.74     18.43 o 
   5   2  17        4.25       12.61     22.31 o 
   6   2  17       45.81       85.67     53.48 o 
 -10   3  17       24.78       19.17     12.00 o 
  -9   3  17      270.84      317.59     19.44 o 
  -8   3  17       32.52       32.58     11.30 o 
  -7   3  17       28.48       21.66     13.39 o 
  -6   3  17       48.71       45.71     11.28 o 
  -5   3  17      193.06      196.93     15.04 o 
  -4   3  17       63.89       37.97     10.85 o 
  -3   3  17      103.69       85.29     13.04 o 
  -2   3  17       39.61       37.35     11.32 o 
  -1   3  17      100.79       71.00     17.72 o 
   0   3  17      171.10      212.25     37.91 o 
   1   3  17        2.68       -9.39     12.67 o 
   2   3  17        5.43       32.45     17.06 o 
   3   3  17       21.76       27.06     18.09 o 
   4   3  17       36.48       28.90     21.14 o 
   5   3  17       53.23       36.45     25.33 o 
 -10   4  17        0.29       -0.09     11.95 o 
  -9   4  17        6.23       11.44     11.39 o 
  -8   4  17      100.80       99.00     13.93 o 
  -7   4  17       75.12       62.14     12.59 o 
  -6   4  17        0.89        7.10      9.54 o 
  -5   4  17       38.64       64.94     12.53 o 
  -4   4  17       31.53       60.32     14.09 o 
  -3   4  17       33.27       29.62     12.98 o 
  -2   4  17       32.75       40.19     14.10 o 
  -1   4  17       98.89       74.94     19.72 o 
   0   4  17        3.79       19.53     18.00 o 
   1   4  17       11.29        5.22     15.08 o 
   2   4  17       20.25       16.16     16.22 o 
   3   4  17       88.66       51.90     24.80 o 
   4   4  17       25.06        0.40     20.23 o 
   5   4  17        5.36      -13.39     23.46 o 
  -9   5  17       30.68       34.68     12.98 o 
  -8   5  17       28.46       22.99     11.75 o 
  -7   5  17       21.29       33.02     14.77 o 
  -6   5  17        5.25        1.69     11.19 o 
  -5   5  17       10.77       23.99     12.94 o 
  -4   5  17       10.17       15.82     13.38 o 
  -3   5  17       40.80       41.07     15.16 o 
  -2   5  17      105.17       94.05     17.09 o 
  -1   5  17      129.93      144.46     24.67 o 
   0   5  17        0.01      -12.27     15.86 o 
   1   5  17      169.41      156.50     25.30 o 
   2   5  17        1.54        6.79     17.65 o 
   3   5  17       64.26       39.52     21.67 o 
   4   5  17       28.63      -15.41     29.99 o 
  -9   6  17       43.99       79.90     17.70 o 
  -8   6  17        4.36        5.96     12.63 o 
  -7   6  17       12.48        3.44     13.01 o 
  -6   6  17        7.60       16.45     15.03 o 
  -5   6  17      416.21      397.70     32.39 o 
  -4   6  17      147.65      173.01     21.77 o 
  -3   6  17        4.77        8.95     14.57 o 
  -2   6  17       59.41       29.72     15.66 o 
  -1   6  17       10.70        9.78     17.43 o 
   0   6  17      344.14      349.49     34.22 o 
   1   6  17       19.07       10.92     18.35 o 
   2   6  17        4.25       -2.76     18.08 o 
   3   6  17        0.53       -1.92     23.78 o 
  -8   7  17      153.06      173.51     40.30 o 
  -7   7  17       44.76       24.87     22.68 o 
  -6   7  17       83.71      100.70     22.68 o 
  -5   7  17      161.83      140.73     41.42 o 
  -4   7  17       12.65        3.65     17.37 o 
  -3   7  17       56.91       51.69     17.99 o 
  -2   7  17      164.68      187.27     29.97 o 
  -1   7  17      165.62      105.44     26.93 o 
   0   7  17       44.77       60.32     21.24 o 
   1   7  17        6.56       -6.53     18.24 o 
   2   7  17       48.05       68.88     31.17 o 
  -6   8  17       21.35       15.12     28.93 o 
  -5   8  17       93.73      106.73     27.71 o 
  -4   8  17      103.04       73.11     24.48 o 
  -3   8  17       55.06        6.00     19.46 o 
  -2   8  17       11.63        9.72     18.61 o 
  -1   8  17        7.95        4.76     19.15 o 
   0   8  17       63.33       52.12     25.90 o 
   1   8  17       23.25       26.87     30.68 o 
  -3   9  17        7.70       13.93     28.14 o 
  -2   9  17        0.03       30.68     29.07 o 
 -10   0  18      137.74       86.22     20.76 o 
  -9   0  18      121.61       78.35     19.55 o 
  -8   0  18      162.11      167.97     26.71 o 
  -7   0  18      897.18     1035.17     67.79 o 
  -6   0  18      838.51      912.99     46.10 o 
  -5   0  18      165.40      121.07     22.32 o 
  -4   0  18       12.20       13.71     16.41 o 
  -3   0  18       39.54       30.46     21.01 o 
  -2   0  18      477.16      427.59     39.95 o 
  -1   0  18      261.95      336.88     45.12 o 
   0   0  18      771.38      834.98     88.23 o 
   1   0  18       18.11       26.99     24.51 o 
   2   0  18       42.71       58.83     35.63 o 
   3   0  18        8.25       15.48     26.75 o 
   4   0  18      192.89      315.29     67.57 o 
 -10   1  18       61.42      103.20     15.35 o 
  -9   1  18      192.88      181.91     16.43 o 
  -8   1  18        0.96       -8.42     10.06 o 
  -7   1  18       27.77       20.70     11.18 o 
  -6   1  18        2.67       23.55     11.46 o 
  -5   1  18       18.49       35.84     11.96 o 
  -4   1  18       39.44       52.66     13.83 o 
  -3   1  18       52.85       53.36     14.58 o 
  -2   1  18       87.67       54.02     14.01 o 
  -1   1  18       63.10       93.50     19.73 o 
   0   1  18       46.16       42.97     19.58 o 
   1   1  18      200.20      251.48     42.99 o 
   2   1  18      232.66      216.79     35.48 o 
   3   1  18       36.02       65.57     25.92 o 
   4   1  18        0.21      -10.55     27.37 o 
 -10   2  18       24.86       17.84     13.28 o 
  -9   2  18        0.07       -0.32     11.22 o 
  -8   2  18        1.73       -6.73     10.94 o 
  -7   2  18       65.35       60.24     13.01 o 
  -6   2  18       11.50       10.73     10.89 o 
  -5   2  18       63.03       53.80     12.52 o 
  -4   2  18       16.78       11.81     11.97 o 
  -3   2  18        1.34        0.08     12.51 o 
  -2   2  18        0.20        2.62     10.91 o 
  -1   2  18      102.43      108.31     17.32 o 
   0   2  18        8.58        1.84     14.92 o 
   1   2  18       14.91       13.02     17.17 o 
   2   2  18       17.80       12.23     19.06 o 
   3   2  18        0.13      -15.74     18.70 o 
   4   2  18        0.42      -11.63     21.96 o 
  -9   3  18       57.52       38.87     14.36 o 
  -8   3  18        0.74       -2.73     10.84 o 
  -7   3  18       11.01       24.48     11.70 o 
  -6   3  18        0.40        5.41     10.54 o 
  -5   3  18       31.58       35.92     13.12 o 
  -4   3  18       44.90       60.38     13.88 o 
  -3   3  18        0.49       -6.42     11.72 o 
  -2   3  18        0.99       -6.11     11.62 o 
  -1   3  18        0.06       -1.63     13.63 o 
   0   3  18        5.76        8.25     15.11 o 
   1   3  18       33.70       16.86     16.51 o 
   2   3  18        7.89       26.80     20.47 o 
   3   3  18        3.19      -19.60     19.60 o 
   4   3  18        6.48       19.01     25.00 o 
  -9   4  18       55.69       45.30     14.10 o 
  -8   4  18      285.33      277.99     22.30 o 
  -7   4  18      208.93      223.20     24.82 o 
  -6   4  18      127.30      134.55     18.23 o 
  -5   4  18       67.20       61.21     17.05 o 
  -4   4  18        2.96        9.93     14.30 o 
  -3   4  18       52.73       33.19     16.18 o 
  -2   4  18      175.76      184.70     23.82 o 
  -1   4  18       76.99      105.24     22.23 o 
   0   4  18      156.03      196.70     29.38 o 
   1   4  18        0.24        2.81     18.13 o 
   2   4  18       29.39       10.08     26.08 o 
   3   4  18        4.19       -5.52     27.84 o 
   4   4  18        2.66      -36.03     36.03 o 
  -8   5  18       90.86      119.51     17.34 o 
  -7   5  18      130.52      108.05     17.57 o 
  -6   5  18      115.17       87.73     22.12 o 
  -5   5  18      192.08      179.30     22.96 o 
  -4   5  18      318.31      338.54     45.22 o 
  -3   5  18      119.54       99.10     19.93 o 
  -2   5  18       10.81       -6.75     15.12 o 
  -1   5  18       73.59       70.69     21.72 o 
   0   5  18      199.74      131.16     24.93 o 
   1   5  18       14.20       36.98     20.67 o 
   2   5  18       44.78       38.26     25.94 o 
   3   5  18       26.39       17.38     31.84 o 
  -7   6  18       15.90       10.11     17.43 o 
  -6   6  18        3.06       14.40     17.97 o 
  -5   6  18       25.13       10.89     16.28 o 
  -4   6  18        5.56       15.96     16.10 o 
  -3   6  18       37.26       33.70     18.89 o 
  -2   6  18        1.06        0.07     15.49 o 
  -1   6  18        1.69        7.05     19.14 o 
   0   6  18        5.42        7.50     19.52 o 
   1   6  18        0.36      -14.66     22.72 o 
   2   6  18       30.02       -7.22     28.14 o 
  -6   7  18        5.15       23.63     20.65 o 
  -5   7  18       12.17       34.99     20.05 o 
  -4   7  18        8.62       15.00     20.45 o 
  -3   7  18        0.06       -8.12     18.24 o 
  -2   7  18        2.32      -16.29     16.29 o 
  -1   7  18        7.92       -5.48     21.90 o 
   0   7  18        2.44       16.45     28.21 o 
   1   7  18        0.67      -38.43     38.43 o 
  -3   8  18        2.74       43.14     29.97 o 
  -9   1  19        9.12       -7.37     12.24 o 
  -8   1  19        1.01       11.96     12.13 o 
  -7   1  19      176.32      208.66     19.26 o 
  -6   1  19      218.78      228.01     19.45 o 
  -5   1  19      177.83      190.40     18.05 o 
  -4   1  19        1.36       10.34     12.32 o 
  -3   1  19        4.70       -9.42     15.25 o 
  -2   1  19       52.46       47.43     17.96 o 
  -1   1  19       11.27       24.07     18.85 o 
   0   1  19        2.96      -16.25     18.26 o 
   1   1  19       53.66       33.73     24.32 o 
   2   1  19       21.78        1.15     23.43 o 
   3   1  19       20.94       41.95     42.91 o 
  -9   2  19       34.53       29.32     14.92 o 
  -8   2  19       42.34       29.83     14.62 o 
  -7   2  19       87.07      109.40     15.35 o 
  -6   2  19        6.20       -0.32     11.68 o 
  -5   2  19        9.24       -1.53     12.10 o 
  -4   2  19       12.93       26.54     14.62 o 
  -3   2  19       28.01       42.59     15.14 o 
  -2   2  19       48.02       29.70     17.34 o 
  -1   2  19       91.89       61.43     22.60 o 
   0   2  19        0.39      -16.77     20.16 o 
   1   2  19        2.86       11.24     21.95 o 
   2   2  19       27.85       15.30     28.74 o 
   3   2  19       61.10       20.17     47.00 o 
  -8   3  19        2.56       -8.24     13.25 o 
  -7   3  19       81.84       87.96     15.54 o 
  -6   3  19       45.61       53.77     16.09 o 
  -5   3  19       13.57       15.22     16.28 o 
  -4   3  19        0.65       -4.35     13.43 o 
  -3   3  19        1.56        1.74     13.24 o 
  -2   3  19        1.82        1.36     16.22 o 
  -1   3  19        8.38       17.16     17.18 o 
   0   3  19        9.08       25.39     17.08 o 
   1   3  19        6.61      -19.41     19.41 o 
   2   3  19        0.55       -4.63     23.01 o 
   3   3  19        2.84       10.73     46.44 o 
  -8   4  19        1.07      -12.44     12.83 o 
  -7   4  19        0.94        0.68     13.61 o 
  -6   4  19       46.93       44.12     19.38 o 
  -5   4  19       17.64        6.42     14.29 o 
  -4   4  19        1.21      -14.29     14.29 o 
  -3   4  19        4.21        4.15     15.86 o 
  -2   4  19        0.12       15.80     18.37 o 
  -1   4  19        0.45       30.64     20.07 o 
   0   4  19      148.57      104.15     27.59 o 
   1   4  19       12.97        3.35     22.21 o 
   2   4  19        7.63       22.41     33.37 o 
  -7   5  19        0.70        7.10     17.35 o 
  -6   5  19       50.25       55.32     25.59 o 
  -5   5  19       62.55       53.96     23.85 o 
  -4   5  19        8.55       15.00     17.90 o 
  -3   5  19       24.22       34.03     18.42 o 
  -2   5  19       19.51       29.90     20.58 o 
  -1   5  19        1.18       -2.80     21.29 o 
   0   5  19       52.90       43.49     28.17 o 
   1   5  19       19.24       14.41     24.93 o 
  -5   6  19        0.12       -5.47     18.40 o 
  -4   6  19        0.41       17.87     19.92 o 
  -3   6  19      117.06      146.73     25.97 o 
  -2   6  19       60.56       86.27     27.62 o 
  -1   6  19        4.40       -6.82     21.75 o 
   0   6  19        4.35      -26.77     26.77 o 
  -7   0  20       84.16       68.46     21.69 o 
  -6   0  20        1.43       -6.37     18.68 o 
  -5   0  20      196.49      205.09     32.58 o 
  -4   0  20      141.50      181.01     35.73 o 
  -3   0  20       20.94       41.31     35.79 o 
  -2   0  20        0.17       21.89     30.17 o 
  -1   0  20       16.44        8.40     28.75 o 
   0   0  20       12.27       -4.42     27.05 o 
   1   0  20       76.85      167.81     55.56 o 
  -7   1  20       34.84       47.90     16.39 o 
  -6   1  20       19.53       39.50     14.92 o 
  -5   1  20        2.48       -4.52     12.94 o 
  -4   1  20       40.55       70.97     18.57 o 
  -3   1  20        7.30        3.82     16.58 o 
  -2   1  20       58.29      107.50     25.11 o 
  -1   1  20      143.27      152.74     26.98 o 
   0   1  20       62.74       44.15     42.32 o 
   1   1  20       22.32       20.93     31.36 o 
  -7   2  20       18.14       24.22     16.63 o 
  -6   2  20       10.86        9.96     14.52 o 
  -5   2  20        0.04      -12.32     14.22 o 
  -4   2  20       30.39       54.26     17.13 o 
  -3   2  20       38.63       42.74     19.47 o 
  -2   2  20        0.20       -4.70     17.10 o 
  -1   2  20       25.73       60.84     33.14 o 
   0   2  20       27.89       26.22     49.48 o 
   1   2  20       17.24       19.59     32.20 o 
  -7   3  20       26.30       34.25     26.42 o 
  -6   3  20        0.56       16.46     19.27 o 
  -5   3  20       18.85        9.76     18.47 o 
  -4   3  20        1.88       12.50     18.09 o 
  -3   3  20        0.07        5.35     29.04 o 
  -2   3  20        0.23       -7.32     26.85 o 
  -1   3  20       19.69      -28.15     28.15 o 
   0   3  20        0.71      -26.36     26.36 o 
  -6   4  20       43.19       11.64     26.18 o 
  -5   4  20      192.55      222.56     29.30 o 
  -4   4  20       35.29       55.61     20.77 o 
  -3   4  20        0.64       20.65     22.97 o 
  -2   4  20        0.32       -3.54     22.44 o 
  -1   4  20       26.07       32.25     30.74 o 
   0   4  20       57.05      101.36     54.28 o 
  -4   5  20        0.27       -6.98     27.90 o 
  -3   5  20        9.40       13.22     24.81 o 
  -2   5  20       45.92       51.56     48.20 o 
  -5   1  21        6.69       18.27     25.48 o 
  -4   1  21       84.68       73.69     23.93 o 
  -3   1  21       35.08        7.91     28.47 o 
  -2   1  21       17.56       41.40     32.57 o 
  -4   2  21        1.45      -39.23     44.35 o 
  -3   2  21       12.32        9.79     21.31 o 
                                                 
